# Supplementary material for: Ecology of Endozoicomonadaceae in three coral genera across the Pacific Ocean
Source: Nat Commun. 2023 Jun 1;14:3037. doi: 10.1038/s41467-023-38502-9 (PMC10235432; doi:10.1038/s41467-023-38502-9)
Supplement: Supplementary file 4 — Supplementary Data 1 [file 41467_2023_38502_MOESM4_ESM.xlsx]

## Sheet: SupplementaryTable1
Supplementary Table 1. Characteristics of the Endozoicomonadaceae genomes reconstructed in this study and from the literature
Genome ID	Genome Name	Organism (NCBI)	Infraspecific name (NCBI)	Publication	Geographic location	Source	Host Type	Host Taxonomy	Host Lineage	TPac Coral SVDquartets clade	TPac Coral Snmf cluster	TPac Coral mOTUs	CheckM Taxonomy	GTDBtk Taxonomy	Family (GTDB)	Genus (GTDB)	Genus (GTDB - corrected)	CheckM Completeness	CheckM Contamination	CheckM Strain heterogeneity	Completude	Q-score	DRep cluster	SpecI cluster	Genome size	# sequence	N50	Longest Seq	# genes	Coding density	GC
TARA_CO-0004226_METAG-metabat2_a61_c2k_e500.22	TARA_CO-0004226.bin_22	Ca. Endozoicomonas milleporae*	Lineage: Mil-SVD3*	this study	Samoa (OA000-I10-S02-C026)	Holobiont	Soft Coral	Millepora	Eukaryota; Opisthokonta; Metazoa; Eumetazoa; Cnidaria; Hydrozoa; Hydroidolina; Anthoathecata; Capitata; Milleporidae	MIL_SVD3	Na	tpcor_mOTUs_23	c__Gammaproteobacteria (UID4444)	d__Bacteria;p__Proteobacteria;c__Gammaproteobacteria;o__Pseudomonadales;f__Endozoicomonadaceae;g__Endozoicomonas;s__	Endozoicomonadaceae	Endozoicomonas	Endozoicomonas	68.81	0.22	0	68.59	67.71	20_1	11	1950801	205	12337	47669	1768	86.69	44.6
TARA_CO-0004341_METAG-metabat2_a61_c2k_e500.11	TARA_CO-0004341.bin_11	Ca. Endozoicomonas milleporae*	Lineage: Mil-SVD3*	this study	Samoa (OA000-I10-S03-C021)	Holobiont	Soft Coral	Millepora	Eukaryota; Opisthokonta; Metazoa; Eumetazoa; Cnidaria; Hydrozoa; Hydroidolina; Anthoathecata; Capitata; Milleporidae	MIL_SVD3	Na	tpcor_mOTUs_23	c__Gammaproteobacteria (UID4444)	d__Bacteria;p__Proteobacteria;c__Gammaproteobacteria;o__Pseudomonadales;f__Endozoicomonadaceae;g__Endozoicomonas;s__	Endozoicomonadaceae	Endozoicomonas	Endozoicomonas	72.73	0.22	0	72.51	71.63	20_2	11	2123041	202	13691	47826	1889	85.98	44.5
TARA_CO-0004342_METAG-metabat2_a61_c2k_e500.2	TARA_CO-0004342.bin_2	Ca. Endozoicomonas milleporae*	Lineage: Mil-SVD3*	this study	Samoa (OA000-I10-S03-C022)	Holobiont	Soft Coral	Millepora	Eukaryota; Opisthokonta; Metazoa; Eumetazoa; Cnidaria; Hydrozoa; Hydroidolina; Anthoathecata; Capitata; Milleporidae	MIL_SVD3	Na	tpcor_mOTUs_23	c__Gammaproteobacteria (UID4444)	d__Bacteria;p__Proteobacteria;c__Gammaproteobacteria;o__Pseudomonadales;f__Endozoicomonadaceae;g__Endozoicomonas;s__	Endozoicomonadaceae	Endozoicomonas	Endozoicomonas	70.57	0.43	0	70.14	68.42	20_3	11	2054462	182	14015	48925	1834	86.42	44.5
TARA_CO-0004346_METAG-metabat2_a61_c2k_e500.5	TARA_CO-0004346.bin_5	None	None	this study	Samoa (OA000-I10-S03-C026)	Holobiont	Soft Coral	Millepora	Eukaryota; Opisthokonta; Metazoa; Eumetazoa; Cnidaria; Hydrozoa; Hydroidolina; Anthoathecata; Capitata; Milleporidae	MIL_SVD3	Na	not enough marker	c__Gammaproteobacteria (UID4444)	d__Bacteria;p__Proteobacteria;c__Gammaproteobacteria;o__Pseudomonadales;f__Endozoicomonadaceae;g__Endozoicomonas;s__	Endozoicomonadaceae	Endozoicomonas	Endozoicomonas	42.04	0.08	0	41.96	41.64	20_4	11	1232177	400	3536	13299	1353	86.26	44.4
TARA_CO-1016501_METAG-metabat2_a61_c2k_e500.15	TARA_CO-1016501.bin_15	Ca. Endozoicomonas milleporae*	Lineage: Mil-SVD3*	this study	NA (OA000-I23-S03-C028)	Holobiont	Soft Coral	Millepora	Eukaryota; Opisthokonta; Metazoa; Eumetazoa; Cnidaria; Hydrozoa; Hydroidolina; Anthoathecata; Capitata; Milleporidae	MIL_SVD3	Na	tpcor_mOTUs_23	c__Gammaproteobacteria (UID4444)	d__Bacteria;p__Proteobacteria;c__Gammaproteobacteria;o__Pseudomonadales;f__Endozoicomonadaceae;g__Endozoicomonas;s__	Endozoicomonadaceae	Endozoicomonas	Endozoicomonas	68.75	0.54	50	68.21	66.05	20_5	11	1926241	194	11746	44390	1778	86.73	44.6
CAR1_bin_20	CAR1_bin_20	None	None	S. J. Robbins et al. 2021	Davies Reef (18° 49.948′S; 147° 37.995′E)	Holobiont	Sponge	Carteriospongia foliascens	Eukaryota; Opisthokonta; Metazoa; Porifera; Demospongiae; Keratosa; Dictyoceratida; Thorectidae; Phyllospongiinae; Carteriospongia; Carteriospongia foliascens	not in the study	not in the study	not in the study	c__Gammaproteobacteria (UID4444)	d__Bacteria;p__Proteobacteria;c__Gammaproteobacteria;o__Pseudomonadales;f__Endozoicomonadaceae;g__;s__	Endozoicomonadaceae	ND	ND	79.63	1.35	18.18	78.28	72.88	19_1	1	3528880	577	7867	36589	2588	81.82	37
CAR3_bin_23	CAR3_bin_23	None	None	S. J. Robbins et al. 2021	Davies Reef (18° 49.948′S; 147° 37.995′E)	Holobiont	Sponge	Carteriospongia foliascens	Eukaryota; Opisthokonta; Metazoa; Porifera; Demospongiae; Keratosa; Dictyoceratida; Thorectidae; Phyllospongiinae; Carteriospongia; Carteriospongia foliascens	not in the study	not in the study	not in the study	c__Gammaproteobacteria (UID4444)	d__Bacteria;p__Proteobacteria;c__Gammaproteobacteria;o__Pseudomonadales;f__Endozoicomonadaceae;g__;s__	Endozoicomonadaceae	ND	ND	53.72	0.72	33.33	53	50.12	19_2	1	2206239	646	3511	11914	1903	82.33	37.2
End_305899.13	End_305899.13	None	None	Neave et al. 2017		Holobiont	Stony Coral	Acropora humilis	Eukaryota; Opisthokonta; Metazoa; Eumetazoa; Cnidaria; Anthozoa; Hexacorallia; Scleractinia; Astrocoeniina; Acroporidae; Acropora; Acorpora humilis	not in the study	not in the study	not in the study	c__Gammaproteobacteria (UID4444)	d__Bacteria;p__Proteobacteria;c__Gammaproteobacteria;o__Pseudomonadales;f__Endozoicomonadaceae;g__Endozoicomonas;s__	Endozoicomonadaceae	Endozoicomonas	Endozoicomonas	80.97	4.12	27.27	76.85	60.37	10_0	12	2304083	1698	1686	8572	3260	89.1	49.4
End_305899.6	End_305899.6	None	None	Neave et al. 2017		Holobiont	Stony Coral	Pocillopora verrucosa	Eukaryota; Opisthokonta; Metazoa; Eumetazoa; Cnidaria; Anthozoa; Hexacorallia; Scleractinia; Astrocoeniina; Pocilloporidae; Pocillopora verrucosa	not in the study	not in the study	not in the study	k__Bacteria (UID203)	d__Bacteria;p__Proteobacteria;c__Gammaproteobacteria;o__Pseudomonadales;f__Endozoicomonadaceae;g__Endozoicomonas;s__	Endozoicomonadaceae	Endozoicomonas	Endozoicomonas	89.66	54.1	82.86	35.56	-180.84	9_0	13	5277290	3343	2052	9019	6185	89.73	54
End_6666666.127878	End_6666666.127878	None	None	Neave et al. 2017		Holobiont	Stony Coral	Stylophora pistillata	Eukaryota; Opisthokonta; Metazoa; Eumetazoa; Cnidaria; Anthozoa; Hexacorallia; Scleractinia; Astrocoeniina; Pocilloporidae; Stylophora; Stylophora pistillata	not in the study	not in the study	not in the study	c__Gammaproteobacteria (UID4444)	d__Bacteria;p__Proteobacteria;c__Gammaproteobacteria;o__Pseudomonadales;f__Endozoicomonadaceae;g__Endozoicomonas;s__	Endozoicomonadaceae	Endozoicomonas	Endozoicomonas	60.23	2.23	30	58	49.08	7_1	14	3788925	2214	9041	63630	4683	84.71	50
End_6666666.127879	End_6666666.127879	None	None	Neave et al. 2017		Holobiont	Stony Coral	Stylophora pistillata	Eukaryota; Opisthokonta; Metazoa; Eumetazoa; Cnidaria; Anthozoa; Hexacorallia; Scleractinia; Astrocoeniina; Pocilloporidae; Stylophora; Stylophora pistillata	not in the study	not in the study	not in the study	c__Gammaproteobacteria (UID4444)	d__Bacteria;p__Proteobacteria;c__Gammaproteobacteria;o__Pseudomonadales;f__Endozoicomonadaceae;g__Endozoicomonas;s__	Endozoicomonadaceae	Endozoicomonas	Endozoicomonas	75.88	3.45	20	72.43	58.63	7_2	15	3535298	1620	17786	107991	4166	84.39	50.6
End_6666666.314155	End_6666666.314155	None	None	Neave et al. 2017		Holobiont	Stony Coral	Porites lutea	Eukaryota; Opisthokonta; Metazoa; Eumetazoa; Cnidaria; Anthozoa; Hexacorallia; Scleractinia; Fungiina; Poritidae; Porites lutea	not in the study	not in the study	not in the study	c__Gammaproteobacteria (UID4444)	d__Bacteria;p__Proteobacteria;c__Gammaproteobacteria;o__Pseudomonadales;f__Endozoicomonadaceae;g__Endozoicomonas;s__	Endozoicomonadaceae	Endozoicomonas	Endozoicomonas	97.02	0.54	0	96.48	94.32	11_0	16	7693961	3	4568499	4568499	6221	85.12	47.8
GCA_000373945.1	GCA_000373945.1	Endozoicomonas elysicola	Strain: DSM 22380	Neave et al. 2014		Holobiont	Sea slug	Elysia ornata	Eukaryota; Opisthokonta; Metazoa; Eumetazoa; Bilateria; Protostomia; Spiralia; Lophotrochozoa; Mollusca; Gastropoda; Heterobranchia; Euthyneura; Panpulmonata; Sacoglossa; Placobranchoidea; Plakobranchidae; Elysia; Elysia ornata	not in the study	not in the study	not in the study	c__Gammaproteobacteria (UID4444)	d__Bacteria;p__Proteobacteria;c__Gammaproteobacteria;o__Pseudomonadales;f__Endozoicomonadaceae;g__Endozoicomonas;s__Endozoicomonas elysicola	Endozoicomonadaceae	Endozoicomonas	Endozoicomonas	98.98	3.43	0	95.55	81.83	5_1	2	5545668	31	406323	895183	4591	86.9	46.7
GCA_000428585.1	GCA_000428585.1	Zooshikella ganghwensis DSM 15267	Strain: DSM 15267	Hana Yi et al. 2003	Korea	Tidal flat	None	None	None	not in the study	not in the study	not in the study	c__Gammaproteobacteria (UID4444)	d__Bacteria;p__Proteobacteria;c__Gammaproteobacteria;o__Pseudomonadales;f__Zooshikellaceae;g__Zooshikella;s__Zooshikella ganghwensis	Zooshikellaceae	Zooshikella	Zooshikella	99.25	2.23	0	97.02	88.1	21_1	None	5798664	414	30942	127707	5314	84.77	41
GCA_000710775.1	GCA_000710775.1	Endozoicomonas elysicola	Strain: DSM 22380	Neave et al. 2014		Holobiont	Sea slug	Elysia ornata	Eukaryota; Opisthokonta; Metazoa; Eumetazoa; Bilateria; Protostomia; Spiralia; Lophotrochozoa; Mollusca; Gastropoda; Heterobranchia; Euthyneura; Panpulmonata; Sacoglossa; Placobranchoidea; Plakobranchidae; Elysia; Elysia ornata	not in the study	not in the study	not in the study	c__Gammaproteobacteria (UID4444)	d__Bacteria;p__Proteobacteria;c__Gammaproteobacteria;o__Pseudomonadales;f__Endozoicomonadaceae;g__Endozoicomonas;s__Endozoicomonas elysicola	Endozoicomonadaceae	Endozoicomonas	Endozoicomonas	98.98	3.43	0	95.55	81.83	5_2	2	5606375	2	5569560	5569560	4602	87.05	46.8
GCA_000722565.1	GCA_000722565.1	Endozoicomonas montiporae	Strain: LMG 24815	Yang et al. 2010		Holobiont	Stony Coral	Montipora aequituberculata	Eukaryota; Opisthokonta; Metazoa; Eumetazoa; Cnidaria; Anthozoa; Hexacorallia; Scleractinia; Astrocoeniina; Acroporidae; Montipora; Montipora aequituberculata	not in the study	not in the study	not in the study	c__Gammaproteobacteria (UID4444)	d__Bacteria;p__Proteobacteria;c__Gammaproteobacteria;o__Pseudomonadales;f__Endozoicomonadaceae;g__Endozoicomonas;s__Endozoicomonas montiporae	Endozoicomonadaceae	Endozoicomonas	Endozoicomonas	98.99	1.72	0	97.27	90.39	15_1	4	5602297	20	1015541	1412099	5008	87.12	48.5
GCA_000722635.1	GCA_000722635.1	Endozoicomonas numazuensis	Strain: DSM 25634	Nishijima et al. 2013		Holobiont	Sponge	Haliclona	Eukaryota; Opisthokonta; Metazoa; Porifera; Demospongiae; Heteroscleromorpha; Haplosclerida; Chalinidae; Haliclona	not in the study	not in the study	not in the study	c__Gammaproteobacteria (UID4444)	d__Bacteria;p__Proteobacteria;c__Gammaproteobacteria;o__Pseudomonadales;f__Endozoicomonadaceae;g__Endozoicomonas;s__Endozoicomonas numazuensis	Endozoicomonadaceae	Endozoicomonas	Endozoicomonas	99.14	1.66	12.5	97.48	90.84	13_0	17	6342227	31	917146	1695894	5291	85.62	47
GCA_001562005.1	GCA_001562005.1	Endozoicomonas arenosclerae	Strain: E-MC227	Appolinario et al. 2016		Holobiont	Sponge	Arenosclera brasiliensis	Eukaryota; Opisthokonta; Metazoa; Porifera; Demospongiae; Heteroscleromorpha; Haplosclerida; Callyspongiidae; Arenosclera; Arenosclera brasiliensis	not in the study	not in the study	not in the study	c__Gammaproteobacteria (UID4444)	d__Bacteria;p__Proteobacteria;c__Gammaproteobacteria;o__Pseudomonadales;f__Endozoicomonadaceae;g__Endozoicomonas;s__Endozoicomonas arenosclerae	Endozoicomonadaceae	Endozoicomonas	Endozoicomonas	85.02	4.97	10.34	80.05	60.17	12_1	5	6216773	2501	4718	34129	7849	86.78	47.2
GCA_001562015.1	GCA_001562015.1	Endozoicomonas arenosclerae	Strain: ab112	Appolinario et al. 2016		Holobiont	Sponge	Arenosclera brasiliensis	Eukaryota; Opisthokonta; Metazoa; Porifera; Demospongiae; Heteroscleromorpha; Haplosclerida; Callyspongiidae; Arenosclera; Arenosclera brasiliensis	not in the study	not in the study	not in the study	c__Gammaproteobacteria (UID4444)	d__Bacteria;p__Proteobacteria;c__Gammaproteobacteria;o__Pseudomonadales;f__Endozoicomonadaceae;g__Endozoicomonas;s__Endozoicomonas arenosclerae	Endozoicomonadaceae	Endozoicomonas	Endozoicomonas	99.14	2.05	16.67	97.09	88.89	12_2	5	6453554	328	44889	259222	5859	87.82	47.7
GCA_001583435.1	GCA_001583435.1	Endozoicomonas montiporae	Strain: CL-33	Ding et al. 2016		Holobiont	Stony Coral	Montipora aequituberculata	Eukaryota; Opisthokonta; Metazoa; Eumetazoa; Cnidaria; Anthozoa; Hexacorallia; Scleractinia; Astrocoeniina; Acroporidae; Montipora; Montipora aequituberculata	not in the study	not in the study	not in the study	c__Gammaproteobacteria (UID4444)	d__Bacteria;p__Proteobacteria;c__Gammaproteobacteria;o__Pseudomonadales;f__Endozoicomonadaceae;g__Endozoicomonas;s__Endozoicomonas montiporae	Endozoicomonadaceae	Endozoicomonas	Endozoicomonas	98.99	1.72	0	97.27	90.39	15_2	4	5430256	1	5430256	5430256	4895	86.7	48.5
GCA_001646945.1	GCA_001646945.1	Endozoicomonas ascidiicola	Strain: AVMART05	Schreiber et al. 2016		Holobiont	Tunicate	Ascidiella sp.	Eukaryota; Opisthokonta; Metazoa; Eumetazoa; Bilateria; Deuterostomia; Chordata; Tunicata; Ascidiacea; Phlebobranchia; Ascidiidae; Ascidiella	not in the study	not in the study	not in the study	c__Gammaproteobacteria (UID4444)	d__Bacteria;p__Proteobacteria;c__Gammaproteobacteria;o__Pseudomonadales;f__Endozoicomonadaceae;g__Endozoicomonas;s__Endozoicomonas ascidiicola	Endozoicomonadaceae	Endozoicomonas	Endozoicomonas	98.28	1.81	0	96.47	89.23	16_1	6	6130497	36	771815	1017847	4938	88.57	46.7
GCA_001646955.1	GCA_001646955.1	Endozoicomonas ascidiicola	Strain: KASP37	Schreiber et al. 2016		Holobiont	Tunicate	Ascidiella scabra	Eukaryota; Opisthokonta; Metazoa; Eumetazoa; Bilateria; Deuterostomia; Chordata; Tunicata; Ascidiacea; Phlebobranchia; Ascidiidae; Ascidiella; Ascidiella scabra	not in the study	not in the study	not in the study	c__Gammaproteobacteria (UID4444)	d__Bacteria;p__Proteobacteria;c__Gammaproteobacteria;o__Pseudomonadales;f__Endozoicomonadaceae;g__Endozoicomonas;s__Endozoicomonas ascidiicola	Endozoicomonadaceae	Endozoicomonas	Endozoicomonas	97.63	2.02	0	95.61	87.53	16_2	6	6512467	34	675874	1128000	5139	88.73	46.6
GCA_001647025.2	GCA_001647025.2	Endozoicomonas atrinae	Strain: WP70	Hyun et al. 2014		Holobiont	Molluscs	Atrina pectinata	Eukaryota; Opisthokonta; Metazoa; Eumetazoa; Bilateria; Protostomia; Spiralia; Lophotrochozoa; Mollusca; Bivalvia; Autobranchia; Pteriomorphia; Pterioida; Pinnoidea; Pinnidae; Atrina; Atrina pectinata	not in the study	not in the study	not in the study	c__Gammaproteobacteria (UID4444)	d__Bacteria;p__Proteobacteria;c__Gammaproteobacteria;o__Pseudomonadales;f__Endozoicomonadaceae;g__Endozoicomonas;s__Endozoicomonas atrinae	Endozoicomonadaceae	Endozoicomonas	Endozoicomonas	98.92	3.43	0	95.49	81.77	6_0	18	6687418	980	21158	121488	6614	86.24	47.9
GCA_001729985.1	GCA_001729985.1	Endozoicomonas sp. (ex Bugula neritina AB1)	Isolate: AB1-5	Miller et al. 2016		Holobiont	Bryozoan	Bugula neritina	Eukaryota; Opisthokonta; Metazoa; Eumetazoa; Bilateria; Protostomia; Spiralia; Lophotrochozoa; Bryozoa; Gymnolaemata; Cheilostomatida; Flustrina; Buguloidea; Bugulidae; Bugula; Bugula neritina	not in the study	not in the study	not in the study	c__Gammaproteobacteria (UID4444)	d__Bacteria;p__Proteobacteria;c__Gammaproteobacteria;o__Pseudomonadales;f__Endozoicomonadaceae;g__Endozoicomonas;s__	Endozoicomonadaceae	Endozoicomonas	Endozoicomonas	94.85	10.52	15.69	84.33	42.25	2_0	19	4049356	272	20804	84485	3587	86.54	45.3
GCA_002238585.1	GCA_002238585.1	Kistimonas sp.	Isolate: bin40	Beate M Slaby et al. 2017		Holobiont	Sponge	Aplysina aerophoba	Eukaryota; Opisthokonta; Metazoa; Porifera; Demospongiae; Verongimorpha; Verongiida; Aplysinidae; Aplysina; Aplysina aerophoba	not in the study	not in the study	not in the study	c__Gammaproteobacteria (UID4444)	d__Bacteria;p__Proteobacteria;c__Gammaproteobacteria;o__Pseudomonadales;f__Endozoicomonadaceae;g__Kistimonas;s__Kistimonas sp002238585	Endozoicomonadaceae	Kistimonas	Kistimonas	80.63	0	0	80.63	80.63	23_0	20	3782451	215	38525	188776	2848	84.46	57.3
GCA_002261065.1	GCA_002261065.1	Zooshikella ganghwensis VG4	Strain: VG4	ND	Red Sea	Sediment	None	None	None	not in the study	not in the study	not in the study	c__Gammaproteobacteria (UID4444)	d__Bacteria;p__Proteobacteria;c__Gammaproteobacteria;o__Pseudomonadales;f__Zooshikellaceae;g__Zooshikella;s__Zooshikella ganghwensis	Zooshikellaceae	Zooshikella	Zooshikella	99.03	1.62	0	97.41	90.93	21_2	None	6605154	12	5941431	5941431	6050	84.82	41.1
GCA_002864045.1	GCA_002864045.1	Endozoicomonas acroporae	Strain: Acr-14	Sheu et al. 2017		Holobiont	Stony Coral	Acropora muricata	Eukaryota; Opisthokonta; Metazoa; Eumetazoa; Cnidaria; Anthozoa; Hexacorallia; Scleractinia; Astrocoeniina; Acroporidae; Acropora; Acorpora muricata	not in the study	not in the study	not in the study	c__Gammaproteobacteria (UID4444)	d__Bacteria;p__Proteobacteria;c__Gammaproteobacteria;o__Pseudomonadales;f__Endozoicomonadaceae;g__Endozoicomonas;s__Endozoicomonas acroporae	Endozoicomonadaceae	Endozoicomonas	Endozoicomonas	98.56	1.39	0	97.17	91.61	4_1	7	6048850	309	47658	161511	4920	86.14	49.2
GCA_004028165.1	GCA_004028165.1	Endozoicomonadaceae bacterium	Strain: GTF-13	Khan et al. 2020	South Korea: Gangjin area	Tidal flat	None	None	None	not in the study	not in the study	not in the study	c__Gammaproteobacteria (UID4444)	d__Bacteria;p__Proteobacteria;c__Gammaproteobacteria;o__Pseudomonadales;f__Aestuariirhabdaceae;g__Aestuariirhabdus;s__Aestuariirhabdus litorea	Aestuariirhabdaceae	Aestuariirhabdus	Aestuariirhabdus	99.99	1.98	0	98.01	90.09	24_0	21	3663152	7	2189692	2189692	3379	91.85	59.8
GCA_009653635.1	GCA_009653635.1	Endozoicomonas sp.	Strain: OPT23	Anoop and Agostino 2019		Holobiont	Sponge	Ophlitaspongia papilla	Eukaryota; Opisthokonta; Metazoa; Porifera; Demospongiae; Heteroscleromorpha; Poecilosclerida; Clathriidae; Ophlitaspongia; Ophlitaspongia papilla	not in the study	not in the study	not in the study	c__Gammaproteobacteria (UID4444)	d__Bacteria;p__Proteobacteria;c__Gammaproteobacteria;o__Pseudomonadales;f__Endozoicomonadaceae;g__Endozoicomonas;s__Endozoicomonas sp009653635	Endozoicomonadaceae	Endozoicomonas	Endozoicomonas	99.14	1.94	0	97.2	89.44	14_0	22	4938102	30	737835	1028303	4192	89.3	46.8
GCA_009711465.1	GCA_009711465.1	Sansalvadorimonas verongulae	Strain: RKSG058	Rehman et al. 2018	West coast of San Salvador, The Bahamas	Holobiont	Sponge	Verongula gigantea	Eukaryota; Opisthokonta; Metazoa; Porifera; Demospongiae; Verongimorpha; Verongiida; Aplysinidae; Verongula;	not in the study	not in the study	not in the study	c__Gammaproteobacteria (UID4444)	d__Bacteria;p__Proteobacteria;c__Gammaproteobacteria;o__Pseudomonadales;f__Endozoicomonadaceae;g__Parendozoicomonas;s__	Endozoicomonadaceae	Sansalvadorimonas	Sansalvadorimonas	99.57	1.98	0	97.59	89.67	3_0	None	4841513	873	31266	134045	4933	89.19	50.3
GCA_010994325.1	GCA_010994325.1	Endozoicomonas acroporae	Strain: Acr-5	Tandon et al. 2020		Holobiont	Stony Coral	Acropora muricata	Eukaryota; Opisthokonta; Metazoa; Eumetazoa; Cnidaria; Anthozoa; Hexacorallia; Scleractinia; Astrocoeniina; Acroporidae; Acropora; Acorpora muricata	not in the study	not in the study	not in the study	c__Gammaproteobacteria (UID4444)	d__Bacteria;p__Proteobacteria;c__Gammaproteobacteria;o__Pseudomonadales;f__Endozoicomonadaceae;g__Endozoicomonas;s__Endozoicomonas acroporae	Endozoicomonadaceae	Endozoicomonas	Endozoicomonas	98.99	2.25	0	96.74	87.74	4_2	7	6034674	295	58040	169237	5001	86.24	49.3
GCA_010994335.1	GCA_010994335.1	Endozoicomonas acroporae	Strain: Acr-1	Tandon et al. 2020		Holobiont	Stony Coral	Acropora muricata	Eukaryota; Opisthokonta; Metazoa; Eumetazoa; Cnidaria; Anthozoa; Hexacorallia; Scleractinia; Astrocoeniina; Acroporidae; Acropora; Acorpora muricata	not in the study	not in the study	not in the study	c__Gammaproteobacteria (UID4444)	d__Bacteria;p__Proteobacteria;c__Gammaproteobacteria;o__Pseudomonadales;f__Endozoicomonadaceae;g__Endozoicomonas;s__Endozoicomonas acroporae	Endozoicomonadaceae	Endozoicomonas	Endozoicomonas	98.99	2.25	0	96.74	87.74	4_3	7	6024033	299	56565	194440	4976	86.26	49.3
GCA_012267545.1	GCA_012267545.1	Endozoicomonadaceae bacterium	Isolate: Plut_88861	S. J. Robbins et al. 2019		Holobiont	Stony Coral	Porites lutea	Eukaryota; Opisthokonta; Metazoa; Eumetazoa; Cnidaria; Anthozoa; Hexacorallia; Scleractinia; Fungiina; Poritidae; Porites lutea	not in the study	not in the study	not in the study	c__Gammaproteobacteria (UID4444)	d__Bacteria;p__Proteobacteria;c__Gammaproteobacteria;o__Pseudomonadales;f__Endozoicomonadaceae;g__Parendozoicomonas;s__	Endozoicomonadaceae	Endozoicomonas	Parendozoicomonas	78.73	4.24	28.57	74.49	57.53	1_1	8	3336747	1164	3629	16165	3680	86.37	48.2
GCA_013425485.1	GCA_013425485.1	Endozoicomonas sp.	Strain: SM1973	ND	China	Sediment	None	None	None	not in the study	not in the study	not in the study	c__Gammaproteobacteria (UID4444)	d__Bacteria;p__Proteobacteria;c__Gammaproteobacteria;o__Pseudomonadales;f__Zooshikellaceae;g__Spartinivicinus;s__Spartinivicinus sp013425485	Zooshikellaceae	Endozoicomonas	Spartinivicinus	99.78	0.76	28.57	99.02	95.98	18_0	None	6824910	590	101917	352702	6409	86.07	40.4
GCA_015163765.1	GCA_015163765.1	Endozoicomonadaceae bacterium	Isolate: HS_Bin3	Zhou K et al. 2019		Holobiont	Sponge	Haplosclerida sp.	Eukaryota; Opisthokonta; Metazoa; Porifera; Demospongiae; Heteroscleromorpha; Haplosclerida	not in the study	not in the study	not in the study	c__Gammaproteobacteria (UID4444)	d__Bacteria;p__Proteobacteria;c__Gammaproteobacteria;o__Pseudomonadales;f__Endozoicomonadaceae;g__LUC14-002-19-P2;s__	Endozoicomonadaceae	ND	ND	23.57	0.97	0	22.6	18.72	22_1	9	1627275	380	4631	38593	1783	87.85	35.8
GCA_015163815.1	GCA_015163815.1	Endozoicomonadaceae bacterium	Isolate: HS_Bin2	Zhou K et al. 2019		Holobiont	Sponge	Haplosclerida sp.	Eukaryota; Opisthokonta; Metazoa; Porifera; Demospongiae; Heteroscleromorpha; Haplosclerida	not in the study	not in the study	not in the study	c__Gammaproteobacteria (UID4444)	d__Bacteria;p__Proteobacteria;c__Gammaproteobacteria;o__Pseudomonadales;f__Endozoicomonadaceae;g__LUC14-002-19-P2;s__	Endozoicomonadaceae	ND	ND	73.8	0	0	73.8	73.8	22_2	9	1550129	143	15017	48807	1443	80.79	33.2
GCA_900174585.1	GCA_900174585.1	Parendozoicomonas haliclonae	Strain: S-B4-1U	Bartz et al. 2018		Holobiont	Sponge	Haliclona	Eukaryota; Opisthokonta; Metazoa; Porifera; Demospongiae; Heteroscleromorpha; Haplosclerida; Chalinidae; Haliclona	not in the study	not in the study	not in the study	c__Gammaproteobacteria (UID4444)	d__Bacteria;p__Proteobacteria;c__Gammaproteobacteria;o__Pseudomonadales;f__Endozoicomonadaceae;g__Parendozoicomonas;s__Parendozoicomonas haliclonae	Endozoicomonadaceae	Parendozoicomonas	Parendozoicomonas	99.57	2.64	2.17	96.93	86.37	17_0	25	5467208	69	458274	702795	4703	90.51	51.5
GCA_900299555.1	GCA_900299555.1	uncultured Endozoicomonas sp.	Strain: Endozoicomonas cretensis sp.	Qi. et al. 2018		Holobiont	Fish	Diplodus puntazzo	Eukaryota; Opisthokonta; Metazoa; Eumetazoa; Bilateria; Deuterostomia; Chordata; Craniata; Vertebrata; Gnathostomata; Teleostomi; Euteleostomi; Actinopterygii; Actinopteri; Neopterygii; Teleostei; Osteoglossocephalai; Clupeocephala; Euteleosteomorpha; Neoteleostei; Eurypterygia; Ctenosquamata; Acanthomorphata; Euacanthomorphacea; Percomorphaceae; Eupercaria; Spariformes; Sparidae; Diplodus; Diplo…	not in the study	not in the study	not in the study	c__Gammaproteobacteria (UID4444)	d__Bacteria;p__Proteobacteria;c__Gammaproteobacteria;o__Pseudomonadales;f__Endozoicomonadaceae;g__Endozoicomonas;s__Endozoicomonas sp900299555	Endozoicomonadaceae	Endozoicomonas	Endozoicomonas	98.61	5.11	0	93.5	73.06	5_3	26	5876352	638	19256	91550	5571	83.84	46.8
TARA_CO-0000919_METAG-metabat2_a101_c2k_e500.5	TARA_CO-0000919.bin_5	None	None	this study	Ducie Island (OA000-I05-S02-C002)	Holobiont	Stony Coral	Pocillopora	Eukaryota; Opisthokonta; Metazoa; Eumetazoa; Cnidaria; Anthozoa; Hexacorallia; Scleractinia; Astrocoeniina; Pocilloporidae	POC_SVD1	Na	not enough marker	k__Bacteria (UID203)	d__Bacteria;p__Proteobacteria;c__Gammaproteobacteria;o__Pseudomonadales;f__Endozoicomonadaceae;g__Endozoicomonas;s__	Endozoicomonadaceae	Endozoicomonas	Endozoicomonas	31.03	0.16	100	30.87	30.23	8_5	10	1334413	422	3179	7636	1381	85.59	52.1
TARA_CO-0002061_METAG-metabat2_a101_c2k_e500.5	TARA_CO-0002061.bin_5	Ca. Endozoicomonas pocilloporae*	Lineage: Poc-SVD1*	this study	Gambier (OA000-I06-S01-C006)	Holobiont	Stony Coral	Pocillopora	Eukaryota; Opisthokonta; Metazoa; Eumetazoa; Cnidaria; Anthozoa; Hexacorallia; Scleractinia; Astrocoeniina; Pocilloporidae	POC_SVD1	Na	tpcor_mOTUs_2	c__Gammaproteobacteria (UID4444)	d__Bacteria;p__Proteobacteria;c__Gammaproteobacteria;o__Pseudomonadales;f__Endozoicomonadaceae;g__Endozoicomonas;s__	Endozoicomonadaceae	Endozoicomonas	Endozoicomonas	83.4	1.94	22.22	81.46	73.7	8_6	10	4042031	708	6513	32107	3498	84.75	51.4
TARA_FH-0000960_METAG-metabat2_a101_c2k_e500.4	TARA_FH-0000960.bin_4	Ca. Endozoicomonas pocilloporae*	Lineage: Poc-SVD3*	this study	Niue (OA000-I09-S02-C010)	Holobiont	Stony Coral	Pocillopora	Eukaryota; Opisthokonta; Metazoa; Eumetazoa; Cnidaria; Anthozoa; Hexacorallia; Scleractinia; Astrocoeniina; Pocilloporidae	POC_SVD3	Na	tpcor_mOTUs_67	c__Gammaproteobacteria (UID4444)	d__Bacteria;p__Proteobacteria;c__Gammaproteobacteria;o__Pseudomonadales;f__Endozoicomonadaceae;g__Endozoicomonas;s__	Endozoicomonadaceae	Endozoicomonas	Endozoicomonas	85.06	2.84	30	82.22	70.86	8_7	10	4511314	582	9663	58575	3736	84.56	51.5
TARA_OA-0002323_METAG-metabat2_a101_c2k_e500.10	TARA_OA-0002323.bin_10	None	None	this study	Niue (OA000-I09-S01-C001)	Holobiont	Stony Coral	Pocillopora	Eukaryota; Opisthokonta; Metazoa; Eumetazoa; Cnidaria; Anthozoa; Hexacorallia; Scleractinia; Astrocoeniina; Pocilloporidae	POC_SVD3	Na	not enough marker	c__Gammaproteobacteria (UID4444)	d__Bacteria;p__Proteobacteria;c__Gammaproteobacteria;o__Pseudomonadales;f__Endozoicomonadaceae;g__Endozoicomonas;s__	Endozoicomonadaceae	Endozoicomonas	Endozoicomonas	49.87	0.59	0	49.28	46.92	8_8	10	1641335	580	3130	9098	1787	86.82	53.3
TARA_CO-0000697_METAG-metabat2_a101_c2k_e500.6	TARA_CO-0000697.bin_6	Ca. Endozoicomonas pocilloporae*	Lineage: Poc-SVD5*	this study	Easter Ilsand (OA000-I04-S03-C001)	Holobiont	Stony Coral	Pocillopora	Eukaryota; Opisthokonta; Metazoa; Eumetazoa; Cnidaria; Anthozoa; Hexacorallia; Scleractinia; Astrocoeniina; Pocilloporidae	POC_SVD5	Na	tpcor_mOTUs_2	c__Gammaproteobacteria (UID4444)	d__Bacteria;p__Proteobacteria;c__Gammaproteobacteria;o__Pseudomonadales;f__Endozoicomonadaceae;g__Endozoicomonas;s__	Endozoicomonadaceae	Endozoicomonas	Endozoicomonas	93.02	1.96	14.29	91.06	83.22	8_1	10	5366043	400	22715	84402	4065	84.1	51.2
TARA_CO-0000702_METAG-metabat2_a101_c2k_e500.4	TARA_CO-0000702.bin_4	Ca. Endozoicomonas pocilloporae*	Lineage: Poc-SVD5*	this study	Easter Ilsand (OA000-I04-S03-C006)	Holobiont	Stony Coral	Pocillopora	Eukaryota; Opisthokonta; Metazoa; Eumetazoa; Cnidaria; Anthozoa; Hexacorallia; Scleractinia; Astrocoeniina; Pocilloporidae	POC_SVD5	Na	tpcor_mOTUs_2	c__Gammaproteobacteria (UID4444)	d__Bacteria;p__Proteobacteria;c__Gammaproteobacteria;o__Pseudomonadales;f__Endozoicomonadaceae;g__Endozoicomonas;s__	Endozoicomonadaceae	Endozoicomonas	Endozoicomonas	92.22	1.51	13.33	90.71	84.67	8_2	10	5740639	328	29280	99538	4299	84.32	51.2
TARA_CO-0000706_METAG-metabat2_a101_c2k_e500.5	TARA_CO-0000706.bin_5	Ca. Endozoicomonas pocilloporae*	Lineage: Poc-SVD5*	this study	Easter Ilsand (OA000-I04-S03-C010)	Holobiont	Stony Coral	Pocillopora	Eukaryota; Opisthokonta; Metazoa; Eumetazoa; Cnidaria; Anthozoa; Hexacorallia; Scleractinia; Astrocoeniina; Pocilloporidae	POC_SVD5	Na	tpcor_mOTUs_2	c__Gammaproteobacteria (UID4444)	d__Bacteria;p__Proteobacteria;c__Gammaproteobacteria;o__Pseudomonadales;f__Endozoicomonadaceae;g__Endozoicomonas;s__	Endozoicomonadaceae	Endozoicomonas	Endozoicomonas	92.15	1.42	8.33	90.73	85.05	8_3	10	5433778	327	27279	154158	4065	83.98	51.2
TARA_CO-0000777_METAG-metabat2_a101_c2k_e500.4	TARA_CO-0000777.bin_4	Ca. Endozoicomonas pocilloporae*	Lineage: Poc-SVD5*	this study	Easter Ilsand (OA000-I04-S04-C001)	Holobiont	Stony Coral	Pocillopora	Eukaryota; Opisthokonta; Metazoa; Eumetazoa; Cnidaria; Anthozoa; Hexacorallia; Scleractinia; Astrocoeniina; Pocilloporidae	POC_SVD5	Na	tpcor_mOTUs_2	c__Gammaproteobacteria (UID4444)	d__Bacteria;p__Proteobacteria;c__Gammaproteobacteria;o__Pseudomonadales;f__Endozoicomonadaceae;g__Endozoicomonas;s__	Endozoicomonadaceae	Endozoicomonas	Endozoicomonas	93.28	1.12	11.11	92.16	87.68	8_4	10	5300559	415	20217	99009	4054	83.96	51.2
TARA_CO-0000797_METAG-metabat2_a108_c2k_e500.18	TARA_CO-0000797.bin_18	Ca. Parendozoicomonas poritae*	Lineage: Por-K3b*	this study	Ducie Island (OA000-I05-S01-C011)	Holobiont	Stony Coral	Porites	Eukaryota; Opisthokonta; Metazoa; Eumetazoa; Cnidaria; Anthozoa; Hexacorallia; Scleractinia; Fungiina; Poritidae	POR_SVD2	POR_K3b	tpcor_mOTUs_3	c__Gammaproteobacteria (UID4444)	d__Bacteria;p__Proteobacteria;c__Gammaproteobacteria;o__Pseudomonadales;f__Endozoicomonadaceae;g__Parendozoicomonas;s__	Endozoicomonadaceae	Parendozoicomonas	Parendozoicomonas	91.76	2.36	45.45	89.4	79.96	1_2	8	4334674	230	36735	149575	3678	86.51	47.8
TARA_CO-0000798_METAG-metabat2_a108_c2k_e500.34	TARA_CO-0000798.bin_34	Ca. Parendozoicomonas poritae*	Lineage: Por-K3b*	this study	Ducie Island (OA000-I05-S01-C012)	Holobiont	Stony Coral	Porites	Eukaryota; Opisthokonta; Metazoa; Eumetazoa; Cnidaria; Anthozoa; Hexacorallia; Scleractinia; Fungiina; Poritidae	POR_SVD2	POR_K3b	tpcor_mOTUs_3	c__Gammaproteobacteria (UID4444)	d__Bacteria;p__Proteobacteria;c__Gammaproteobacteria;o__Pseudomonadales;f__Endozoicomonadaceae;g__Parendozoicomonas;s__	Endozoicomonadaceae	Parendozoicomonas	Parendozoicomonas	91.76	2.25	40	89.51	80.51	1_3	8	4407131	254	41597	161006	3719	86.26	47.8
TARA_CO-0000908_METAG-metabat2_a108_c2k_e500.22	TARA_CO-0000908.bin_22	Ca. Parendozoicomonas poritae*	Lineage: Por-K3b*	this study	Ducie Island (OA000-I05-S02-C011)	Holobiont	Stony Coral	Porites	Eukaryota; Opisthokonta; Metazoa; Eumetazoa; Cnidaria; Anthozoa; Hexacorallia; Scleractinia; Fungiina; Poritidae	POR_SVD2	POR_K3b	tpcor_mOTUs_3	c__Gammaproteobacteria (UID4444)	d__Bacteria;p__Proteobacteria;c__Gammaproteobacteria;o__Pseudomonadales;f__Endozoicomonadaceae;g__Parendozoicomonas;s__	Endozoicomonadaceae	Parendozoicomonas	Parendozoicomonas	91.76	2.04	41.67	89.72	81.56	1_4	8	4433760	220	43041	107453	3756	86.1	47.7
TARA_CO-0000909_METAG-metabat2_a108_c2k_e500.28	TARA_CO-0000909.bin_28	Ca. Parendozoicomonas poritae*	Lineage: Por-K3b*	this study	Ducie Island (OA000-I05-S02-C012)	Holobiont	Stony Coral	Porites	Eukaryota; Opisthokonta; Metazoa; Eumetazoa; Cnidaria; Anthozoa; Hexacorallia; Scleractinia; Fungiina; Poritidae	POR_SVD2	POR_K3b	tpcor_mOTUs_3	k__Bacteria (UID203)	d__Bacteria;p__Proteobacteria;c__Gammaproteobacteria;o__Pseudomonadales;f__Endozoicomonadaceae;g__Parendozoicomonas;s__	Endozoicomonadaceae	Parendozoicomonas	Parendozoicomonas	56.38	0	0	56.38	56.38	1_5	8	2519479	467	6234	20562	2532	85.95	47.9
TARA_CO-0000913_METAG-metabat2_a108_c2k_e500.28	TARA_CO-0000913.bin_28	Ca. Parendozoicomonas poritae*	Lineage: Por-K3b*	this study	Ducie Island (OA000-I05-S02-C016)	Holobiont	Stony Coral	Porites	Eukaryota; Opisthokonta; Metazoa; Eumetazoa; Cnidaria; Anthozoa; Hexacorallia; Scleractinia; Fungiina; Poritidae	POR_SVD2	POR_K3b	tpcor_mOTUs_3	c__Gammaproteobacteria (UID4444)	d__Bacteria;p__Proteobacteria;c__Gammaproteobacteria;o__Pseudomonadales;f__Endozoicomonadaceae;g__Parendozoicomonas;s__	Endozoicomonadaceae	Parendozoicomonas	Parendozoicomonas	91.33	2.58	50	88.75	78.43	1_6	8	4243933	220	41590	111926	3624	85.87	48
TARA_CO-0000958_METAG-metabat2_a108_c2k_e500.27	TARA_CO-0000958.bin_27	Ca. Parendozoicomonas poritae*	Lineage: Por-K3b*	this study	Ducie Island (OA000-I05-S03-C011)	Holobiont	Stony Coral	Porites	Eukaryota; Opisthokonta; Metazoa; Eumetazoa; Cnidaria; Anthozoa; Hexacorallia; Scleractinia; Fungiina; Poritidae	POR_SVD2	POR_K3b	tpcor_mOTUs_3	c__Gammaproteobacteria (UID4444)	d__Bacteria;p__Proteobacteria;c__Gammaproteobacteria;o__Pseudomonadales;f__Endozoicomonadaceae;g__Parendozoicomonas;s__	Endozoicomonadaceae	Parendozoicomonas	Parendozoicomonas	57.71	1.72	0	55.99	49.11	1_7	8	2021792	628	3607	11568	2252	86.37	48.1
TARA_CO-0002047_METAG-metabat2_a108_c2k_e500.23	TARA_CO-0002047.bin_23	Ca. Parendozoicomonas poritae*	Lineage: Por-K3c*	this study	Gambier (OA000-I06-S01-C012)	Holobiont	Stony Coral	Porites	Eukaryota; Opisthokonta; Metazoa; Eumetazoa; Cnidaria; Anthozoa; Hexacorallia; Scleractinia; Fungiina; Poritidae	POR_SVD2	POR_K3c	tpcor_mOTUs_3	c__Gammaproteobacteria (UID4444)	d__Bacteria;p__Proteobacteria;c__Gammaproteobacteria;o__Pseudomonadales;f__Endozoicomonadaceae;g__Parendozoicomonas;s__	Endozoicomonadaceae	Parendozoicomonas	Parendozoicomonas	61.87	1.35	16.67	60.52	55.12	1_9	8	2669937	637	4836	20191	2716	86.49	47.7
TARA_CO-0002051_METAG-metabat2_a108_c2k_e500.34	TARA_CO-0002051.bin_34	Ca. Parendozoicomonas poritae*	Lineage: Por-K3c*	this study	Gambier (OA000-I06-S01-C016)	Holobiont	Stony Coral	Porites	Eukaryota; Opisthokonta; Metazoa; Eumetazoa; Cnidaria; Anthozoa; Hexacorallia; Scleractinia; Fungiina; Poritidae	POR_SVD2	POR_K3c	tpcor_mOTUs_3	c__Gammaproteobacteria (UID4444)	d__Bacteria;p__Proteobacteria;c__Gammaproteobacteria;o__Pseudomonadales;f__Endozoicomonadaceae;g__Parendozoicomonas;s__	Endozoicomonadaceae	Parendozoicomonas	Parendozoicomonas	79.45	3.27	57.89	76.18	63.1	1_10	8	3157640	460	8509	34454	2988	86.91	48.2
TARA_CO-0002136_METAG-metabat2_a108_c2k_e500.11	TARA_CO-0002136.bin_11	Ca. Parendozoicomonas poritae*	Lineage: Por-K3c*	this study	Gambier (OA000-I06-S02-C011)	Holobiont	Stony Coral	Porites	Eukaryota; Opisthokonta; Metazoa; Eumetazoa; Cnidaria; Anthozoa; Hexacorallia; Scleractinia; Fungiina; Poritidae	POR_SVD2	POR_K3c	tpcor_mOTUs_3	k__Bacteria (UID203)	d__Bacteria;p__Proteobacteria;c__Gammaproteobacteria;o__Pseudomonadales;f__Endozoicomonadaceae;g__Parendozoicomonas;s__	Endozoicomonadaceae	Parendozoicomonas	Parendozoicomonas	51.18	1.72	100	49.46	42.58	1_11	8	2929316	577	6136	25948	2856	86.73	48
TARA_CO-0002137_METAG-metabat2_a108_c2k_e500.6	TARA_CO-0002137.bin_6	Ca. Parendozoicomonas poritae*	Lineage: Por-K3c*	this study	Gambier (OA000-I06-S02-C012)	Holobiont	Stony Coral	Porites	Eukaryota; Opisthokonta; Metazoa; Eumetazoa; Cnidaria; Anthozoa; Hexacorallia; Scleractinia; Fungiina; Poritidae	POR_SVD2	POR_K3c	tpcor_mOTUs_3	c__Gammaproteobacteria (UID4444)	d__Bacteria;p__Proteobacteria;c__Gammaproteobacteria;o__Pseudomonadales;f__Endozoicomonadaceae;g__Parendozoicomonas;s__	Endozoicomonadaceae	Parendozoicomonas	Parendozoicomonas	78.46	4.89	66.67	73.57	54.01	1_12	8	3784974	546	10535	65552	3491	87.14	48
TARA_CO-0002141_METAG-metabat2_a108_c2k_e500.1	TARA_CO-0002141.bin_1	Ca. Parendozoicomonas poritae*	Lineage: Por-K3c*	this study	Gambier (OA000-I06-S02-C016)	Holobiont	Stony Coral	Porites	Eukaryota; Opisthokonta; Metazoa; Eumetazoa; Cnidaria; Anthozoa; Hexacorallia; Scleractinia; Fungiina; Poritidae	POR_SVD2	POR_K3c	tpcor_mOTUs_3	c__Gammaproteobacteria (UID4444)	d__Bacteria;p__Proteobacteria;c__Gammaproteobacteria;o__Pseudomonadales;f__Endozoicomonadaceae;g__Parendozoicomonas;s__	Endozoicomonadaceae	Parendozoicomonas	Parendozoicomonas	78.29	3.8	52.63	74.49	59.29	1_13	8	3489599	489	9788	73349	3218	86.86	48
TARA_OA-0002333_METAG-metabat2_a108_c2k_e500.26	TARA_OA-0002333.bin_26	Ca. Parendozoicomonas poritae*	Lineage: Por-K3d*	this study	Niue (OA000-I09-S01-C011)	Holobiont	Stony Coral	Porites	Eukaryota; Opisthokonta; Metazoa; Eumetazoa; Cnidaria; Anthozoa; Hexacorallia; Scleractinia; Fungiina; Poritidae	POR_SVD2	POR_K3d	tpcor_mOTUs_3	c__Gammaproteobacteria (UID4444)	d__Bacteria;p__Proteobacteria;c__Gammaproteobacteria;o__Pseudomonadales;f__Endozoicomonadaceae;g__Parendozoicomonas;s__	Endozoicomonadaceae	Parendozoicomonas	Parendozoicomonas	89.84	3.12	23.08	86.72	74.24	1_15	8	3786274	241	27886	120526	3297	86.61	47.9
TARA_CO-0002046_METAG-metabat2_a108_c2k_e500.15	TARA_CO-0002046.bin_15	Ca. Parendozoicomonas poritae*	Lineage: Por-K2b*	this study	Gambier (OA000-I06-S01-C011)	Holobiont	Stony Coral	Porites	Eukaryota; Opisthokonta; Metazoa; Eumetazoa; Cnidaria; Anthozoa; Hexacorallia; Scleractinia; Fungiina; Poritidae	POR_SVD3	POR_K2b	tpcor_mOTUs_3	k__Bacteria (UID203)	d__Bacteria;p__Proteobacteria;c__Gammaproteobacteria;o__Pseudomonadales;f__Endozoicomonadaceae;g__Parendozoicomonas;s__	Endozoicomonadaceae	Parendozoicomonas	Parendozoicomonas	71.55	1.72	100	69.83	62.95	1_8	8	2743951	575	5573	20270	2744	86.96	48
TARA_CO-0004212_METAG-metabat2_a108_c2k_e500.17	TARA_CO-0004212.bin_17	Ca. Parendozoicomonas poritae*	Lineage: Por-K2c*	this study	Samoa (OA000-I10-S02-C012)	Holobiont	Stony Coral	Porites	Eukaryota; Opisthokonta; Metazoa; Eumetazoa; Cnidaria; Anthozoa; Hexacorallia; Scleractinia; Fungiina; Poritidae	POR_SVD3	POR_K2c	tpcor_mOTUs_3	c__Gammaproteobacteria (UID4444)	d__Bacteria;p__Proteobacteria;c__Gammaproteobacteria;o__Pseudomonadales;f__Endozoicomonadaceae;g__Parendozoicomonas;s__	Endozoicomonadaceae	Parendozoicomonas	Parendozoicomonas	81.27	4.06	60	77.21	60.97	1_14	8	3327116	489	8349	34643	3130	86.35	48
* New name proposed in this study.
