# Supplementary material for: Ecology of Endozoicomonadaceae in three coral genera across the Pacific Ocean
Source: Nat Commun. 2023 Jun 1;14:3037. doi: 10.1038/s41467-023-38502-9 (PMC10235432; doi:10.1038/s41467-023-38502-9)
Supplement: Supplementary file 5 — Supplementary Data 2 [file 41467_2023_38502_MOESM5_ESM.xlsx]

## Sheet: SupplementaryTable2
Supplementary Table 2: List of CAZy and their family characteristics. CAZy were identified by PCA analyse of CAZy abundance in Endozoicomonadaceae MAGs (Supplementary Fig. 11).
Family	ncbi-cdd	cazy-note	cazy-activities
AA3	COG2303	AA3 enzymes belong to the glucose-methanol-choline (GMC) oxidoreductases family. AA3 enzymes are flavoproteins containing a flavin-adenine dinucleotide (FAD)-binding domain. Family AA3 can be divided into 4 subfamilies: AA3_1 (mostly cellobiose dehydrogenases), AA3_2 (including both aryl alcohol oxidase and glucose 1-oxidase), AA3_3 (alcohol oxidase) and AA3_4 (pyranose 2-oxidase).	cellobiose dehydrogenase (EC 1.1.99.18); glucose 1-oxidase (EC 1.1.3.4); aryl alcohol oxidase (EC 1.1.3.7); alcohol oxidase (EC 1.1.3.13); pyranose oxidase (EC 1.1.3.10)
AA7	COG0277	The glucooligosaccharide oxidases (GOO) found in this family oxidize the reducing end glycosyl residues of oligosaccharides linked by alpha- or beta-1,4 bonds and glucose.	glucooligosaccharide oxidase (EC 1.1.3.-); chitooligosaccharide oxidase (EC 1.1.3.-)
CBM41	pfam03714	Formerly known as X28 modules.	Modules of approx. 100 residues found in primarily in bacterial pullulanases. The N-terminal module from Thermotoga maritima Pul13 has been shown to bind to the alpha-glucans amylose, amylopectin, pullulan, and oligosaccharide fragments derived from these polysaccharides (Lammerts van Bueren et al. (2004) Biochemistry 43:15633-42) (PMID: 15581376).
CBM48	pfam02922		Modules of approx. 100 residues with glycogen-binding function, appended to GH13 modules. Also found in the beta subunit (glycogen-binding) of AMP-activated protein kinases (AMPK)
CE12	cd01821		pectin acetylesterase (EC 3.1.1.-); rhamnogalacturonan acetylesterase (EC 3.1.1.-); acetyl xylan esterase (EC 3.1.1.72)
CE16	cd01846	Created from Li et al. Appl. Environ. Microbiol., 74:7482-7489 (PMID: 18978092)	acetylesterase (EC 3.1.1.6) active on various carbohydrate acetyl esters
CE4	pfam01522		acetyl xylan esterase (EC 3.1.1.72); chitin deacetylase (EC 3.5.1.41); chitooligosaccharide deacetylase (EC 3.5.1.-); peptidoglycan GlcNAc deacetylase (EC 3.5.1.-); peptidoglycan N-acetylmuramic acid deacetylase (EC 3.5.1.-).
GH102	pfam03562	Corresponds to family 2 of the peptidoglycan lytic transglycosylases described by N.T. Blackburn and A.J. Clarke (2001) J. Mol. Evol. 52, 78-84	peptidoglycan lytic transglycosylase (EC 3.2.1.-)
GH117	pfam04616	Distantly related to family GH43	alpha-1,3-L-neoagarooligosaccharide hydrolase (EC 3.2.1.-); alpha-1,3-L-neoagarobiase / neoagarobiose hydrolase (EC 3.2.1.-)
GH123	self-built (all proteins in CAZyDB; alignment manually edited)	Created after Sumida T, Fujimoto K, Ito M. (2011) J Biol Chem. 286:14065-14072 [PMID: 21297160]	beta-N-acetylgalactosaminidase (EC 3.2.1.53); glycosphingolipid beta-N-acetylgalactosaminidase (EC 3.2.1.-)
GH18	pfam00704	Contains chitinases of classes III and V. Contains non-catalytic proteins such as xylanase inhibitor; concanavalin B; narbonin	chitinase (EC 3.2.1.14); lysozyme (EC 3.2.1.17); endo-beta-N-acetylglucosaminidase (EC 3.2.1.96); peptidoglycan hydrolase with endo-beta-N-acetylglucosaminidase specificity (EC 3.2.1.-); Nod factor hydrolase (EC 3.2.1.-); xylanase inhibitor; concanavalin B; narbonin
GH2	COG3250		beta-galactosidase (EC 3.2.1.23) ; beta-mannosidase (EC 3.2.1.25); beta-glucuronidase (EC 3.2.1.31); alpha-L-arabinofuranosidase (EC 3.2.1.55); mannosylglycoprotein endo-beta-mannosidase (EC 3.2.1.152); exo-beta-glucosaminidase (EC 3.2.1.165); alpha-L-arabinopyranosidase (EC 3.2.1.-); beta-galacturonidase (EC 3.2.1.-); beta-xylosidase (EC 3.2.1.37); beta-D-galactofuranosidase (EC 3.2.1.146);
GH36	COG3345	Mechanistic commonality with family GH27 demonstrated by Comfort et al. (2007) Biochemistry, 46: 3319-3330 (PMID: 17323919)	alpha-galactosidase (EC 3.2.1.22); alpha-N-acetylgalactosaminidase (EC 3.2.1.49); stachyose synthase (EC 2.4.1.67); raffinose synthase (EC 2.4.1.82)
GH4	pfam02056	The enzymes in this family display an unusual mechanism involving NAD+.	maltose-6-phosphate glucosidase (EC 3.2.1.122); alpha-glucosidase (EC 3.2.1.20); alpha-galactosidase (EC 3.2.1.22); 6-phospho-beta-glucosidase (EC 3.2.1.86); alpha-glucuronidase (EC 3.2.1.139); alpha-galacturonase (EC 3.2.1.67); palatinase (EC 3.2.1.-)
GH84	pfam07555	Mechanism shown in Macauley et al. (2005) JBC 280:25313-25322	N-acetyl beta-glucosaminidase (EC 3.2.1.52); hyaluronidase (EC 3.2.1.35); [protein]-3-O-(GlcNAc)-L-Ser/Thr beta-N-acetylglucosaminidase (EC 3.2.1.169)
GH92	pfam07971	Asp	mannosyl-oligosaccharide alpha-1,2-mannosidase (EC 3.2.1.113); mannosyl-oligosaccharide alpha-1,3-mannosidase (EC 3.2.1.-); mannosyl-oligosaccharide alpha-1,6-mannosidase (EC 3.2.1.-); alpha-mannosidase (EC 3.2.1.24); alpha-1,2-mannosidase (EC 3.2.1.-); alpha-1,3-mannosidase (EC 3.2.1.-); alpha-1,4-mannosidase (EC 3.2.1.-); mannosyl-1-phosphodiester alpha-1,P-mannosidase (EC 3.2.1.-)
GT27	cd02510	Distant similarity to families GT2, GT12 and GT21	polypeptide alpha-N-acetylgalactosaminyltransferase (EC 2.4.1.41)
PL12	pfam07940		heparin-sulfate lyase (EC 4.2.2.8)
