# Supplementary material for: Ecology of Endozoicomonadaceae in three coral genera across the Pacific Ocean
Source: Nat Commun. 2023 Jun 1;14:3037. doi: 10.1038/s41467-023-38502-9 (PMC10235432; doi:10.1038/s41467-023-38502-9)
Supplement: Supplementary file 7 — Source Data [file 41467_2023_38502_MOESM7_ESM.xlsx]

## Sheet: Figure.1c
Sample	Richness
TARA_CO-0000002	21
TARA_CO-0000006	19
TARA_CO-0000010	17
TARA_CO-0000013	19
TARA_CO-0000016	26
TARA_CO-0000019	14
TARA_CO-0000023	12
TARA_CO-0000025	17
TARA_CO-0000029	27
TARA_CO-0000032	17
TARA_CO-0000035	5
TARA_CO-0000038	7
TARA_CO-0000041	5
TARA_CO-0000044	7
TARA_CO-0000049	10
TARA_CO-0000050	9
TARA_CO-0000053	11
TARA_CO-0000056	10
TARA_CO-0000059	13
TARA_CO-0000062	9
TARA_CO-0000066	14
TARA_CO-0000067	20
TARA_CO-0000068	11
TARA_CO-0000069	19
TARA_CO-0000070	13
TARA_CO-0000071	11
TARA_CO-0000072	14
TARA_CO-0000073	13
TARA_CO-0000074	14
TARA_CO-0000075	6
TARA_CO-0000076	6
TARA_CO-0000077	6
TARA_CO-0000078	11
TARA_CO-0000079	8
TARA_CO-0000080	12
TARA_CO-0000081	7
TARA_CO-0000082	6
TARA_CO-0000083	12
TARA_CO-0000084	5
TARA_CO-0000127	11
TARA_CO-0000128	6
TARA_CO-0000140	9
TARA_CO-0000141	5
TARA_CO-0000142	6
TARA_CO-0000143	6
TARA_CO-0000144	5
TARA_CO-0000145	6
TARA_CO-0000146	7
TARA_CO-0000147	7
TARA_CO-0000148	3
TARA_CO-0000149	5
TARA_CO-0000150	4
TARA_CO-0000151	5
TARA_CO-0000152	1
TARA_CO-0000153	7
TARA_CO-0000154	1
TARA_CO-0000155	3
TARA_CO-0000156	4
TARA_CO-0000157	6
TARA_CO-0000158	2
TARA_CO-0000159	7
TARA_CO-0000200	8
TARA_CO-0000201	6
TARA_CO-0000208	5
TARA_CO-0000209	3
TARA_CO-0000220	4
TARA_CO-0000221	21
TARA_CO-0000222	13
TARA_CO-0000223	8
TARA_CO-0000224	10
TARA_CO-0000225	15
TARA_CO-0000226	10
TARA_CO-0000227	9
TARA_CO-0000228	9
TARA_CO-0000229	12
TARA_CO-0000230	7
TARA_CO-0000231	3
TARA_CO-0000232	7
TARA_CO-0000233	6
TARA_CO-0000234	3
TARA_CO-0000235	6
TARA_CO-0000236	6
TARA_CO-0000237	2
TARA_CO-0000238	3
TARA_CO-0000239	5
TARA_CO-0000302	3
TARA_CO-0000303	5
TARA_CO-0000304	7
TARA_CO-0000305	6
TARA_CO-0000306	16
TARA_CO-0000307	8
TARA_CO-0000308	14
TARA_CO-0000309	5
TARA_CO-0000311	6
TARA_CO-0000385	5
TARA_CO-0000386	4
TARA_CO-0000387	3
TARA_CO-0000388	3
TARA_CO-0000389	4
TARA_CO-0000390	2
TARA_CO-0000391	2
TARA_CO-0000392	5
TARA_CO-0000393	6
TARA_CO-0000394	3
TARA_CO-0000395	2
TARA_CO-0000396	1
TARA_CO-0000397	7
TARA_CO-0000398	1
TARA_CO-0000399	2
TARA_CO-0000400	1
TARA_CO-0000401	5
TARA_CO-0000402	0
TARA_CO-0000403	4
TARA_CO-0000404	5
TARA_CO-0000497	11
TARA_CO-0000498	13
TARA_CO-0000499	6
TARA_CO-0000500	7
TARA_CO-0000501	6
TARA_CO-0000502	4
TARA_CO-0000503	6
TARA_CO-0000504	5
TARA_CO-0000505	7
TARA_CO-0000506	5
TARA_CO-0000507	7
TARA_CO-0000508	7
TARA_CO-0000509	8
TARA_CO-0000510	10
TARA_CO-0000511	8
TARA_CO-0000512	5
TARA_CO-0000513	4
TARA_CO-0000514	8
TARA_CO-0000525	1
TARA_CO-0000526	0
TARA_CO-0000527	3
TARA_CO-0000528	2
TARA_CO-0000529	0
TARA_CO-0000530	3
TARA_CO-0000531	1
TARA_CO-0000532	1
TARA_CO-0000533	1
TARA_CO-0000534	3
TARA_CO-0000535	0
TARA_CO-0000536	0
TARA_CO-0000537	0
TARA_CO-0000538	5
TARA_CO-0000539	10
TARA_CO-0000540	3
TARA_CO-0000541	7
TARA_CO-0000542	1
TARA_CO-0000543	1
TARA_CO-0000544	1
TARA_CO-0000555	2
TARA_CO-0000556	1
TARA_CO-0000557	8
TARA_CO-0000558	22
TARA_CO-0000559	0
TARA_CO-0000560	1
TARA_CO-0000561	1
TARA_CO-0000562	3
TARA_CO-0000563	1
TARA_CO-0000564	4
TARA_CO-0000565	0
TARA_CO-0000566	2
TARA_CO-0000567	1
TARA_CO-0000568	0
TARA_CO-0000569	2
TARA_CO-0000570	0
TARA_CO-0000571	5
TARA_CO-0000572	0
TARA_CO-0000573	0
TARA_CO-0000574	0
TARA_CO-0000580	86
TARA_CO-0000581	126
TARA_CO-0000582	36
TARA_CO-0000583	134
TARA_CO-0000584	119
TARA_CO-0000585	113
TARA_CO-0000586	98
TARA_CO-0000587	55
TARA_CO-0000588	78
TARA_CO-0000589	90
TARA_CO-0000590	17
TARA_CO-0000591	26
TARA_CO-0000592	24
TARA_CO-0000593	22
TARA_CO-0000594	37
TARA_CO-0000595	33
TARA_CO-0000596	35
TARA_CO-0000597	21
TARA_CO-0000598	18
TARA_CO-0000599	45
TARA_CO-0000655	87
TARA_CO-0000656	147
TARA_CO-0000657	117
TARA_CO-0000658	60
TARA_CO-0000659	121
TARA_CO-0000660	184
TARA_CO-0000661	88
TARA_CO-0000662	83
TARA_CO-0000663	113
TARA_CO-0000664	83
TARA_CO-0000675	32
TARA_CO-0000676	16
TARA_CO-0000677	20
TARA_CO-0000678	17
TARA_CO-0000679	37
TARA_CO-0000680	42
TARA_CO-0000681	28
TARA_CO-0000682	33
TARA_CO-0000683	25
TARA_CO-0000684	28
TARA_CO-0000697	115
TARA_CO-0000698	99
TARA_CO-0000699	152
TARA_CO-0000700	89
TARA_CO-0000701	80
TARA_CO-0000702	104
TARA_CO-0000703	123
TARA_CO-0000704	98
TARA_CO-0000705	126
TARA_CO-0000706	89
TARA_CO-0000727	34
TARA_CO-0000728	35
TARA_CO-0000729	13
TARA_CO-0000730	26
TARA_CO-0000731	9
TARA_CO-0000732	28
TARA_CO-0000733	26
TARA_CO-0000734	28
TARA_CO-0000735	38
TARA_CO-0000736	22
TARA_CO-0000777	131
TARA_CO-0000778	56
TARA_CO-0000779	92
TARA_CO-0000780	120
TARA_CO-0000781	90
TARA_CO-0000782	77
TARA_CO-0000783	82
TARA_CO-0000784	136
TARA_CO-0000785	136
TARA_CO-0000786	119
TARA_CO-0000787	20
TARA_CO-0000788	35
TARA_CO-0000789	21
TARA_CO-0000790	22
TARA_CO-0000791	27
TARA_CO-0000792	10
TARA_CO-0000793	22
TARA_CO-0000794	23
TARA_CO-0000795	15
TARA_CO-0000796	32
TARA_CO-0000797	57
TARA_CO-0000798	127
TARA_CO-0000799	80
TARA_CO-0000800	66
TARA_CO-0000801	74
TARA_CO-0000802	17
TARA_CO-0000803	111
TARA_CO-0000804	101
TARA_CO-0000805	104
TARA_CO-0000806	95
TARA_CO-0000817	37
TARA_CO-0000818	88
TARA_CO-0000819	56
TARA_CO-0000820	122
TARA_CO-0000821	87
TARA_CO-0000822	101
TARA_CO-0000823	54
TARA_CO-0000824	162
TARA_CO-0000825	77
TARA_CO-0000826	141
TARA_CO-0000908	134
TARA_CO-0000909	80
TARA_CO-0000910	60
TARA_CO-0000911	68
TARA_CO-0000912	77
TARA_CO-0000913	100
TARA_CO-0000914	67
TARA_CO-0000915	117
TARA_CO-0000916	125
TARA_CO-0000917	22
TARA_CO-0000919	109
TARA_CO-0000920	79
TARA_CO-0000921	98
TARA_CO-0000922	102
TARA_CO-0000923	77
TARA_CO-0000924	102
TARA_CO-0000925	66
TARA_CO-0000926	67
TARA_CO-0000927	92
TARA_CO-0000948	137
TARA_CO-0000949	113
TARA_CO-0000950	45
TARA_CO-0000951	21
TARA_CO-0000952	118
TARA_CO-0000953	96
TARA_CO-0000954	93
TARA_CO-0000955	103
TARA_CO-0000956	82
TARA_CO-0000957	62
TARA_CO-0000958	105
TARA_CO-0000959	17
TARA_CO-0000960	98
TARA_CO-0000961	73
TARA_CO-0000962	73
TARA_CO-0000963	55
TARA_CO-0000964	51
TARA_CO-0000965	64
TARA_CO-0000966	105
TARA_CO-0000967	96
TARA_CO-0001001	36
TARA_CO-0001002	46
TARA_CO-0001003	38
TARA_CO-0001004	176
TARA_CO-0001005	256
TARA_CO-0001006	71
TARA_CO-0001007	134
TARA_CO-0001008	100
TARA_CO-0001009	62
TARA_CO-0001010	36
TARA_CO-0001011	26
TARA_CO-0001012	9
TARA_CO-0001013	20
TARA_CO-0001014	23
TARA_CO-0001015	13
TARA_CO-0001016	8
TARA_CO-0001017	14
TARA_CO-0001018	15
TARA_CO-0001019	25
TARA_CO-0001020	19
TARA_CO-0001021	8
TARA_CO-0001061	39
TARA_CO-0001062	40
TARA_CO-0001063	6
TARA_CO-0001064	6
TARA_CO-0001065	82
TARA_CO-0001066	76
TARA_CO-0001067	9
TARA_CO-0001068	80
TARA_CO-0001069	35
TARA_CO-0001070	43
TARA_CO-0001071	14
TARA_CO-0001072	17
TARA_CO-0001073	10
TARA_CO-0001074	17
TARA_CO-0001075	17
TARA_CO-0001076	19
TARA_CO-0001077	20
TARA_CO-0001078	17
TARA_CO-0001079	36
TARA_CO-0001080	18
TARA_CO-0001234	49
TARA_CO-0001235	46
TARA_CO-0001236	30
TARA_CO-0001239	44
TARA_CO-0001240	34
TARA_CO-0001241	158
TARA_CO-0001242	51
TARA_CO-0001243	19
TARA_CO-0001244	39
TARA_CO-0001245	74
TARA_CO-0001246	36
TARA_CO-0001247	52
TARA_CO-0001248	33
TARA_CO-0001249	46
TARA_CO-0001250	44
TARA_CO-0001251	32
TARA_CO-0001252	73
TARA_CO-0001253	35
TARA_CO-0001294	86
TARA_CO-0001295	98
TARA_CO-0001296	92
TARA_CO-0001297	86
TARA_CO-0001298	83
TARA_CO-0001299	69
TARA_CO-0001300	72
TARA_CO-0001301	139
TARA_CO-0001302	64
TARA_CO-0001303	97
TARA_CO-0001304	96
TARA_CO-0001305	108
TARA_CO-0001306	153
TARA_CO-0001307	65
TARA_CO-0001308	68
TARA_CO-0001309	89
TARA_CO-0001310	68
TARA_CO-0001311	102
TARA_CO-0001312	91
TARA_CO-0001314	169
TARA_CO-0001315	16
TARA_CO-0001316	15
TARA_CO-0001317	13
TARA_CO-0001318	21
TARA_CO-0001319	13
TARA_CO-0001320	8
TARA_CO-0001321	21
TARA_CO-0001322	14
TARA_CO-0001323	20
TARA_CO-0001324	19
TARA_CO-0001415	30
TARA_CO-0001416	97
TARA_CO-0001417	58
TARA_CO-0001418	35
TARA_CO-0001419	25
TARA_CO-0001420	68
TARA_CO-0001421	71
TARA_CO-0001422	83
TARA_CO-0001423	127
TARA_CO-0001424	113
TARA_CO-0001425	35
TARA_CO-0001427	93
TARA_CO-0001428	36
TARA_CO-0001429	37
TARA_CO-0001430	34
TARA_CO-0001431	37
TARA_CO-0001432	32
TARA_CO-0001433	51
TARA_CO-0001434	48
TARA_CO-0001435	17
TARA_CO-0001436	12
TARA_CO-0001437	10
TARA_CO-0001440	14
TARA_CO-0001441	30
TARA_CO-0001442	16
TARA_CO-0001443	40
TARA_CO-0001444	23
TARA_CO-0001599	36
TARA_CO-0001600	18
TARA_CO-0001601	5
TARA_CO-0001602	6
TARA_CO-0001603	6
TARA_CO-0001604	22
TARA_CO-0001605	6
TARA_CO-0001606	13
TARA_CO-0001607	5
TARA_CO-0001608	13
TARA_CO-0001609	36
TARA_CO-0001610	37
TARA_CO-0001611	22
TARA_CO-0001612	29
TARA_CO-0001613	32
TARA_CO-0001614	49
TARA_CO-0001615	35
TARA_CO-0001616	32
TARA_CO-0001617	33
TARA_CO-0001618	35
TARA_CO-0001619	14
TARA_CO-0001620	9
TARA_CO-0001621	19
TARA_CO-0001622	11
TARA_CO-0001623	11
TARA_CO-0001624	15
TARA_CO-0001625	21
TARA_CO-0001626	7
TARA_CO-0001627	7
TARA_CO-0001628	9
TARA_CO-0001659	13
TARA_CO-0001660	12
TARA_CO-0001661	9
TARA_CO-0001662	7
TARA_CO-0001663	7
TARA_CO-0001664	32
TARA_CO-0001665	6
TARA_CO-0001666	13
TARA_CO-0001667	5
TARA_CO-0001668	23
TARA_CO-0001669	28
TARA_CO-0001670	29
TARA_CO-0001671	23
TARA_CO-0001672	17
TARA_CO-0001673	19
TARA_CO-0001674	23
TARA_CO-0001675	19
TARA_CO-0001676	10
TARA_CO-0001677	19
TARA_CO-0001678	20
TARA_CO-0001679	13
TARA_CO-0001681	14
TARA_CO-0001682	10
TARA_CO-0001683	7
TARA_CO-0001684	7
TARA_CO-0001685	11
TARA_CO-0001686	7
TARA_CO-0001687	7
TARA_CO-0001688	4
TARA_CO-0001689	4
TARA_CO-0001811	29
TARA_CO-0001812	11
TARA_CO-0001813	14
TARA_CO-0001814	9
TARA_CO-0001815	9
TARA_CO-0001816	21
TARA_CO-0001817	8
TARA_CO-0001818	5
TARA_CO-0001819	6
TARA_CO-0001820	20
TARA_CO-0001821	48
TARA_CO-0001822	30
TARA_CO-0001823	29
TARA_CO-0001824	26
TARA_CO-0001825	29
TARA_CO-0001826	35
TARA_CO-0001827	11
TARA_CO-0001828	11
TARA_CO-0001829	31
TARA_CO-0001830	19
TARA_CO-0001831	20
TARA_CO-0001832	13
TARA_CO-0001833	6
TARA_CO-0001834	7
TARA_CO-0001835	11
TARA_CO-0001836	18
TARA_CO-0001837	14
TARA_CO-0001838	24
TARA_CO-0001839	10
TARA_CO-0001840	15
TARA_CO-0001931	119
TARA_CO-0001932	170
TARA_CO-0001933	58
TARA_CO-0001934	101
TARA_CO-0001936	136
TARA_CO-0001937	51
TARA_CO-0001938	86
TARA_CO-0001939	126
TARA_CO-0001940	140
TARA_CO-0001941	167
TARA_CO-0001942	78
TARA_CO-0001943	22
TARA_CO-0001944	38
TARA_CO-0001945	105
TARA_CO-0001946	58
TARA_CO-0001947	51
TARA_CO-0001948	25
TARA_CO-0001949	60
TARA_CO-0001950	72
TARA_CO-0001951	26
TARA_CO-0001952	12
TARA_CO-0001953	20
TARA_CO-0001954	11
TARA_CO-0001955	10
TARA_CO-0001956	10
TARA_CO-0001957	8
TARA_CO-0001958	6
TARA_CO-0002036	7
TARA_CO-0002037	10
TARA_CO-0002038	5
TARA_CO-0002039	7
TARA_CO-0002040	11
TARA_CO-0002041	10
TARA_CO-0002042	6
TARA_CO-0002043	11
TARA_CO-0002044	8
TARA_CO-0002045	10
TARA_CO-0002046	49
TARA_CO-0002047	57
TARA_CO-0002048	47
TARA_CO-0002049	40
TARA_CO-0002050	38
TARA_CO-0002051	47
TARA_CO-0002052	20
TARA_CO-0002053	28
TARA_CO-0002054	20
TARA_CO-0002055	16
TARA_CO-0002056	43
TARA_CO-0002057	14
TARA_CO-0002058	11
TARA_CO-0002059	20
TARA_CO-0002060	22
TARA_CO-0002061	35
TARA_CO-0002062	17
TARA_CO-0002063	19
TARA_CO-0002064	19
TARA_CO-0002065	37
TARA_CO-0002126	41
TARA_CO-0002127	17
TARA_CO-0002128	20
TARA_CO-0002129	15
TARA_CO-0002130	21
TARA_CO-0002131	47
TARA_CO-0002132	26
TARA_CO-0002133	19
TARA_CO-0002134	24
TARA_CO-0002135	56
TARA_CO-0002136	71
TARA_CO-0002137	68
TARA_CO-0002138	63
TARA_CO-0002139	59
TARA_CO-0002140	48
TARA_CO-0002141	57
TARA_CO-0002142	62
TARA_CO-0002143	61
TARA_CO-0002144	60
TARA_CO-0002145	25
TARA_CO-0002176	12
TARA_CO-0002177	15
TARA_CO-0002178	6
TARA_CO-0002179	12
TARA_CO-0002180	15
TARA_CO-0002181	12
TARA_CO-0002182	4
TARA_CO-0002183	9
TARA_CO-0002184	6
TARA_CO-0002185	7
TARA_CO-0002266	13
TARA_CO-0002267	8
TARA_CO-0002268	3
TARA_CO-0002269	4
TARA_CO-0002270	3
TARA_CO-0002271	17
TARA_CO-0002272	4
TARA_CO-0002273	5
TARA_CO-0002274	13
TARA_CO-0002275	5
TARA_CO-0002276	16
TARA_CO-0002277	20
TARA_CO-0002278	12
TARA_CO-0002281	30
TARA_CO-0002282	10
TARA_CO-0002283	7
TARA_CO-0002284	13
TARA_CO-0002285	17
TARA_CO-0002286	35
TARA_CO-0002287	21
TARA_CO-0002288	27
TARA_CO-0002289	25
TARA_CO-0002290	26
TARA_CO-0002291	37
TARA_CO-0002292	22
TARA_CO-0002293	25
TARA_CO-0002294	50
TARA_CO-0002295	44
TARA_CO-0002356	60
TARA_CO-0002357	74
TARA_CO-0002358	62
TARA_CO-0002359	63
TARA_CO-0002360	33
TARA_CO-0002361	56
TARA_CO-0002362	50
TARA_CO-0002363	72
TARA_CO-0002364	46
TARA_CO-0002365	73
TARA_CO-0002366	9
TARA_CO-0002367	13
TARA_CO-0002368	19
TARA_CO-0002369	21
TARA_CO-0002370	21
TARA_CO-0002371	17
TARA_CO-0002372	10
TARA_CO-0002373	11
TARA_CO-0002374	17
TARA_CO-0002375	14
TARA_CO-0002376	7
TARA_CO-0002377	9
TARA_CO-0002378	7
TARA_CO-0002379	5
TARA_CO-0002380	9
TARA_CO-0002381	9
TARA_CO-0002383	8
TARA_CO-0002384	6
TARA_CO-0002385	22
TARA_CO-0002426	9
TARA_CO-0002427	8
TARA_CO-0002428	10
TARA_CO-0002429	8
TARA_CO-0002430	8
TARA_CO-0002431	10
TARA_CO-0002432	19
TARA_CO-0002433	10
TARA_CO-0002434	15
TARA_CO-0002435	17
TARA_CO-0002446	23
TARA_CO-0002447	21
TARA_CO-0002448	23
TARA_CO-0002449	20
TARA_CO-0002452	14
TARA_CO-0002453	14
TARA_CO-0002454	20
TARA_CO-0002455	9
TARA_CO-0002456	73
TARA_CO-0002457	54
TARA_CO-0002458	85
TARA_CO-0002459	71
TARA_CO-0002460	40
TARA_CO-0002461	68
TARA_CO-0002462	67
TARA_CO-0002463	41
TARA_CO-0002464	37
TARA_CO-0002465	48
TARA_CO-0002567	76
TARA_CO-0002568	69
TARA_CO-0002570	75
TARA_CO-0002571	68
TARA_CO-0002572	65
TARA_CO-0002573	67
TARA_CO-0002574	88
TARA_CO-0002575	64
TARA_CO-0002577	5
TARA_CO-0002578	9
TARA_CO-0002579	9
TARA_CO-0002580	10
TARA_CO-0002581	8
TARA_CO-0002582	5
TARA_CO-0002583	6
TARA_CO-0002584	7
TARA_CO-0002585	8
TARA_CO-0002586	7
TARA_CO-0002587	11
TARA_CO-0002588	11
TARA_CO-0002589	10
TARA_CO-0002590	10
TARA_CO-0002591	6
TARA_CO-0002593	10
TARA_CO-0002594	7
TARA_CO-0002595	8
TARA_CO-0002596	102
TARA_CO-0002597	47
TARA_CO-0002598	73
TARA_CO-0002599	92
TARA_CO-0002600	45
TARA_CO-0002601	56
TARA_CO-0002602	59
TARA_CO-0002603	43
TARA_CO-0002604	98
TARA_CO-0002605	83
TARA_CO-0002606	20
TARA_CO-0002607	37
TARA_CO-0002608	22
TARA_CO-0002609	24
TARA_CO-0002610	18
TARA_CO-0002611	30
TARA_CO-0002612	23
TARA_CO-0002613	21
TARA_CO-0002614	43
TARA_CO-0002615	17
TARA_CO-0002616	13
TARA_CO-0002617	17
TARA_CO-0002618	7
TARA_CO-0002619	12
TARA_CO-0002620	9
TARA_CO-0002621	14
TARA_CO-0002622	11
TARA_CO-0002623	12
TARA_CO-0002624	11
TARA_CO-0002625	11
TARA_CO-0002686	264
TARA_CO-0002687	89
TARA_CO-0002688	120
TARA_CO-0002689	182
TARA_CO-0002690	18
TARA_CO-0002691	207
TARA_CO-0002692	90
TARA_CO-0002693	88
TARA_CO-0002694	98
TARA_CO-0002695	114
TARA_CO-0002696	34
TARA_CO-0002697	41
TARA_CO-0002698	52
TARA_CO-0002699	38
TARA_CO-0002700	17
TARA_CO-0002701	32
TARA_CO-0002702	20
TARA_CO-0002703	21
TARA_CO-0002704	11
TARA_CO-0002705	10
TARA_CO-0002706	4
TARA_CO-0002707	20
TARA_CO-0002708	6
TARA_CO-0002709	5
TARA_CO-0002710	14
TARA_CO-0002711	16
TARA_CO-0002712	8
TARA_CO-0002713	11
TARA_CO-0002714	9
TARA_CO-0002715	8
TARA_CO-0002948	69
TARA_CO-0002949	78
TARA_CO-0002950	36
TARA_CO-0002951	47
TARA_CO-0002952	121
TARA_CO-0002953	82
TARA_CO-0002954	39
TARA_CO-0002955	47
TARA_CO-0002956	26
TARA_CO-0002957	45
TARA_CO-0002958	13
TARA_CO-0002959	50
TARA_CO-0002960	14
TARA_CO-0002961	34
TARA_CO-0002962	18
TARA_CO-0002963	16
TARA_CO-0002964	45
TARA_CO-0002965	16
TARA_CO-0002966	17
TARA_CO-0002967	16
TARA_CO-0003040	65
TARA_CO-0003041	96
TARA_CO-0003042	12
TARA_CO-0003043	117
TARA_CO-0003044	80
TARA_CO-0003045	84
TARA_CO-0003046	62
TARA_CO-0003047	107
TARA_CO-0003048	76
TARA_CO-0003049	63
TARA_CO-0003050	64
TARA_CO-0003051	58
TARA_CO-0003052	78
TARA_CO-0003053	26
TARA_CO-0003054	34
TARA_CO-0003055	97
TARA_CO-0003056	73
TARA_CO-0003057	35
TARA_CO-0003058	61
TARA_CO-0003059	35
TARA_CO-0003090	22
TARA_CO-0003091	14
TARA_CO-0003092	24
TARA_CO-0003093	41
TARA_CO-0003094	25
TARA_CO-0003095	43
TARA_CO-0003096	57
TARA_CO-0003097	16
TARA_CO-0003098	35
TARA_CO-0003099	36
TARA_CO-0003100	22
TARA_CO-0003101	20
TARA_CO-0003102	7
TARA_CO-0003103	16
TARA_CO-0003104	14
TARA_CO-0003105	34
TARA_CO-0003106	46
TARA_CO-0003107	21
TARA_CO-0003108	41
TARA_CO-0003109	26
TARA_CO-0003200	256
TARA_CO-0003201	166
TARA_CO-0003202	115
TARA_CO-0003203	37
TARA_CO-0003204	113
TARA_CO-0003205	80
TARA_CO-0003206	62
TARA_CO-0003207	172
TARA_CO-0003208	238
TARA_CO-0003209	98
TARA_CO-0003230	58
TARA_CO-0003231	58
TARA_CO-0003232	91
TARA_CO-0003233	32
TARA_CO-0003234	52
TARA_CO-0003235	23
TARA_CO-0003236	47
TARA_CO-0003237	15
TARA_CO-0003238	31
TARA_CO-0003239	25
TARA_CO-0003270	115
TARA_CO-0003271	139
TARA_CO-0003272	200
TARA_CO-0003273	78
TARA_CO-0003274	86
TARA_CO-0003275	212
TARA_CO-0003276	145
TARA_CO-0003277	264
TARA_CO-0003278	156
TARA_CO-0003279	267
TARA_CO-0003300	17
TARA_CO-0003301	14
TARA_CO-0003302	19
TARA_CO-0003303	7
TARA_CO-0003304	23
TARA_CO-0003305	18
TARA_CO-0003306	38
TARA_CO-0003307	16
TARA_CO-0003308	17
TARA_CO-0003309	12
TARA_CO-0003320	33
TARA_CO-0003321	47
TARA_CO-0003322	116
TARA_CO-0003323	32
TARA_CO-0003324	38
TARA_CO-0003325	21
TARA_CO-0003326	36
TARA_CO-0003327	42
TARA_CO-0003328	52
TARA_CO-0003329	55
TARA_CO-0003351	11
TARA_CO-0003352	33
TARA_CO-0003353	26
TARA_CO-0003354	26
TARA_CO-0003355	16
TARA_CO-0003356	26
TARA_CO-0003357	23
TARA_CO-0003358	18
TARA_CO-0003359	15
TARA_CO-0003360	23
TARA_CO-0003361	20
TARA_CO-0003362	21
TARA_CO-0003363	18
TARA_CO-0003364	26
TARA_CO-0003365	12
TARA_CO-0003366	25
TARA_CO-0003367	21
TARA_CO-0003368	21
TARA_CO-0003369	11
TARA_CO-0003390	108
TARA_CO-0003391	195
TARA_CO-0003392	106
TARA_CO-0003393	22
TARA_CO-0003394	87
TARA_CO-0003395	79
TARA_CO-0003396	16
TARA_CO-0003397	89
TARA_CO-0003398	51
TARA_CO-0003399	215
TARA_CO-0003440	22
TARA_CO-0003441	33
TARA_CO-0003442	24
TARA_CO-0003443	27
TARA_CO-0003444	24
TARA_CO-0003445	15
TARA_CO-0003446	17
TARA_CO-0003447	29
TARA_CO-0003448	29
TARA_CO-0003449	84
TARA_CO-0003450	19
TARA_CO-0003451	20
TARA_CO-0003452	43
TARA_CO-0003453	19
TARA_CO-0003454	26
TARA_CO-0003455	33
TARA_CO-0003456	2
TARA_CO-0003457	20
TARA_CO-0003458	23
TARA_CO-0003459	20
TARA_CO-0003460	20
TARA_CO-0003461	93
TARA_CO-0003462	73
TARA_CO-0003463	137
TARA_CO-0003464	124
TARA_CO-0003465	55
TARA_CO-0003466	22
TARA_CO-0003467	41
TARA_CO-0003468	31
TARA_CO-0003469	23
TARA_CO-0003563	102
TARA_CO-0003564	147
TARA_CO-0003565	102
TARA_CO-0003566	99
TARA_CO-0003567	101
TARA_CO-0003568	77
TARA_CO-0003569	163
TARA_CO-0003570	28
TARA_CO-0003571	97
TARA_CO-0003572	42
TARA_CO-0003573	87
TARA_CO-0003574	113
TARA_CO-0003575	64
TARA_CO-0003576	40
TARA_CO-0003577	105
TARA_CO-0003578	55
TARA_CO-0003579	89
TARA_CO-0003580	74
TARA_CO-0003581	35
TARA_CO-0003582	28
TARA_CO-0003583	16
TARA_CO-0003584	21
TARA_CO-0003585	25
TARA_CO-0003586	18
TARA_CO-0003587	21
TARA_CO-0003588	28
TARA_CO-0003589	17
TARA_CO-0003590	13
TARA_CO-0003591	30
TARA_CO-0003592	19
TARA_CO-0003623	76
TARA_CO-0003624	69
TARA_CO-0003625	72
TARA_CO-0003626	22
TARA_CO-0003627	23
TARA_CO-0003628	133
TARA_CO-0003629	72
TARA_CO-0003630	32
TARA_CO-0003631	76
TARA_CO-0003632	26
TARA_CO-0003633	87
TARA_CO-0003634	25
TARA_CO-0003635	156
TARA_CO-0003636	53
TARA_CO-0003637	59
TARA_CO-0003638	158
TARA_CO-0003639	125
TARA_CO-0003640	20
TARA_CO-0003641	186
TARA_CO-0003642	57
TARA_CO-0003643	173
TARA_CO-0003644	144
TARA_CO-0003645	31
TARA_CO-0003646	144
TARA_CO-0003647	131
TARA_CO-0003648	99
TARA_CO-0003649	167
TARA_CO-0003650	102
TARA_CO-0003651	58
TARA_CO-0003652	101
TARA_CO-0003743	61
TARA_CO-0003744	215
TARA_CO-0003745	205
TARA_CO-0003746	194
TARA_CO-0003747	191
TARA_CO-0003748	64
TARA_CO-0003749	219
TARA_CO-0003750	128
TARA_CO-0003751	136
TARA_CO-0003752	161
TARA_CO-0003753	123
TARA_CO-0003754	59
TARA_CO-0003755	143
TARA_CO-0003756	23
TARA_CO-0003757	179
TARA_CO-0003758	148
TARA_CO-0003759	161
TARA_CO-0003760	103
TARA_CO-0003761	54
TARA_CO-0003762	182
TARA_CO-0003763	17
TARA_CO-0003764	24
TARA_CO-0003765	34
TARA_CO-0003766	23
TARA_CO-0003767	21
TARA_CO-0003768	21
TARA_CO-0003769	25
TARA_CO-0003770	43
TARA_CO-0003771	17
TARA_CO-0003772	16
TARA_CO-0003965	27
TARA_CO-0003966	302
TARA_CO-0003967	11
TARA_CO-0003968	126
TARA_CO-0003969	302
TARA_CO-0003970	31
TARA_CO-0003971	46
TARA_CO-0003972	29
TARA_CO-0003973	18
TARA_CO-0003974	22
TARA_CO-0004031	15
TARA_CO-0004032	14
TARA_CO-0004033	9
TARA_CO-0004034	13
TARA_CO-0004035	13
TARA_CO-0004036	27
TARA_CO-0004037	12
TARA_CO-0004038	6
TARA_CO-0004039	20
TARA_CO-0004040	19
TARA_CO-0004041	29
TARA_CO-0004042	32
TARA_CO-0004043	8
TARA_CO-0004044	6
TARA_CO-0004045	25
TARA_CO-0004046	30
TARA_CO-0004047	7
TARA_CO-0004048	18
TARA_CO-0004049	10
TARA_CO-0004050	5
TARA_CO-0004051	11
TARA_CO-0004052	12
TARA_CO-0004053	11
TARA_CO-0004054	18
TARA_CO-0004055	13
TARA_CO-0004056	13
TARA_CO-0004057	14
TARA_CO-0004058	19
TARA_CO-0004059	25
TARA_CO-0004060	20
TARA_CO-0004201	20
TARA_CO-0004202	19
TARA_CO-0004203	19
TARA_CO-0004204	24
TARA_CO-0004205	21
TARA_CO-0004206	34
TARA_CO-0004207	12
TARA_CO-0004208	21
TARA_CO-0004209	26
TARA_CO-0004210	44
TARA_CO-0004211	52
TARA_CO-0004212	63
TARA_CO-0004213	20
TARA_CO-0004214	28
TARA_CO-0004215	25
TARA_CO-0004216	53
TARA_CO-0004217	33
TARA_CO-0004218	29
TARA_CO-0004219	23
TARA_CO-0004220	30
TARA_CO-0004221	30
TARA_CO-0004222	21
TARA_CO-0004223	41
TARA_CO-0004224	30
TARA_CO-0004225	30
TARA_CO-0004226	31
TARA_CO-0004227	7
TARA_CO-0004228	24
TARA_CO-0004229	24
TARA_CO-0004230	18
TARA_CO-0004321	19
TARA_CO-0004322	7
TARA_CO-0004323	6
TARA_CO-0004324	8
TARA_CO-0004325	12
TARA_CO-0004326	30
TARA_CO-0004327	13
TARA_CO-0004328	8
TARA_CO-0004329	9
TARA_CO-0004330	17
TARA_CO-0004331	16
TARA_CO-0004332	16
TARA_CO-0004333	9
TARA_CO-0004334	5
TARA_CO-0004335	12
TARA_CO-0004336	18
TARA_CO-0004337	29
TARA_CO-0004338	22
TARA_CO-0004339	21
TARA_CO-0004340	9
TARA_CO-0004341	33
TARA_CO-0004342	37
TARA_CO-0004343	22
TARA_CO-0004344	14
TARA_CO-0004345	26
TARA_CO-0004346	33
TARA_CO-0004347	26
TARA_CO-0004348	37
TARA_CO-0004349	23
TARA_CO-0004350	23
TARA_CO-0004415	57
TARA_CO-0004416	26
TARA_CO-0004417	55
TARA_CO-0004418	49
TARA_CO-0004419	52
TARA_CO-0004420	31
TARA_CO-0004421	42
TARA_CO-0004422	31
TARA_CO-0004423	37
TARA_CO-0004424	47
TARA_CO-0004425	13
TARA_CO-0004426	6
TARA_CO-0004427	19
TARA_CO-0004428	14
TARA_CO-0004429	22
TARA_CO-0004430	15
TARA_CO-0004431	30
TARA_CO-0004432	14
TARA_CO-0004433	27
TARA_CO-0004434	5
TARA_CO-0004435	16
TARA_CO-0004436	16
TARA_CO-0004437	12
TARA_CO-0004438	6
TARA_CO-0004439	15
TARA_CO-0004440	14
TARA_CO-0004441	9
TARA_CO-0004442	20
TARA_CO-0004443	9
TARA_CO-0004444	11
TARA_CO-0004475	13
TARA_CO-0004476	10
TARA_CO-0004477	5
TARA_CO-0004478	21
TARA_CO-0004484	73
TARA_CO-0004485	22
TARA_CO-0004486	38
TARA_CO-0004487	25
TARA_CO-0004488	42
TARA_CO-0004489	61
TARA_CO-0004490	45
TARA_CO-0004491	29
TARA_CO-0004492	41
TARA_CO-0004493	43
TARA_CO-0004494	12
TARA_CO-0004495	10
TARA_CO-0004496	18
TARA_CO-0004497	9
TARA_CO-0004498	20
TARA_CO-0004499	7
TARA_CO-0004500	6
TARA_CO-0004501	14
TARA_CO-0004502	2
TARA_CO-0004503	9
TARA_CO-0004504	12
TARA_CO-0004505	4
TARA_CO-0004506	16
TARA_CO-0004507	7
TARA_CO-0004508	18
TARA_CO-0004548	11
TARA_CO-0004549	16
TARA_CO-0004550	17
TARA_CO-0004551	8
TARA_CO-0004552	12
TARA_CO-0004558	8
TARA_CO-0004559	8
TARA_CO-0004560	4
TARA_CO-0004561	13
TARA_CO-0004562	12
TARA_CO-0004563	0
TARA_CO-0004564	54
TARA_CO-0004565	31
TARA_CO-0004566	14
TARA_CO-0004567	17
TARA_CO-0004568	79
TARA_CO-0004569	23
TARA_CO-0004570	45
TARA_CO-0004571	33
TARA_CO-0004572	44
TARA_CO-0004573	74
TARA_CO-0004574	29
TARA_CO-0004575	54
TARA_CO-0004576	36
TARA_CO-0004577	22
TARA_CO-0004608	51
TARA_CO-0004609	105
TARA_CO-0004610	38
TARA_CO-0004611	56
TARA_CO-0004612	84
TARA_CO-0004613	65
TARA_CO-0004614	55
TARA_CO-0004615	36
TARA_CO-0004616	25
TARA_CO-0004617	40
TARA_CO-0004630	18
TARA_CO-0004631	10
TARA_CO-0004805	6
TARA_CO-0004806	8
TARA_CO-0004807	9
TARA_CO-0004808	6
TARA_CO-0004809	7
TARA_CO-0004810	12
TARA_CO-0004811	8
TARA_CO-0004812	14
TARA_CO-0004813	10
TARA_CO-0004814	11
TARA_CO-0004815	6
TARA_CO-0004816	43
TARA_CO-0004817	79
TARA_CO-0004818	70
TARA_CO-0004819	102
TARA_CO-0004820	15
TARA_CO-0004821	19
TARA_CO-0004822	31
TARA_CO-0004823	75
TARA_CO-0004824	58
TARA_CO-0004826	7
TARA_CO-0004882	15
TARA_CO-0004883	19
TARA_CO-0004884	19
TARA_CO-0004885	18
TARA_CO-0004886	11
TARA_CO-0004887	49
TARA_CO-0004888	65
TARA_CO-0004889	87
TARA_CO-0004890	58
TARA_CO-0004891	76
TARA_CO-0004892	24
TARA_CO-0004893	19
TARA_CO-0004894	25
TARA_CO-0004895	12
TARA_CO-0004896	16
TARA_CO-0004897	22
TARA_CO-0004898	15
TARA_CO-0004899	14
TARA_CO-0004900	10
TARA_CO-0004901	19
TARA_CO-0005023	143
TARA_CO-0005024	41
TARA_CO-0005025	92
TARA_CO-0005026	165
TARA_CO-0005027	119
TARA_CO-0005028	107
TARA_CO-0005029	97
TARA_CO-0005030	108
TARA_CO-0005031	46
TARA_CO-0005032	125
TARA_CO-0005033	236
TARA_CO-0005034	88
TARA_CO-0005035	89
TARA_CO-0005036	149
TARA_CO-0005037	202
TARA_CO-0005040	34
TARA_CO-0005041	5
TARA_CO-0005042	23
TARA_CO-0005043	9
TARA_CO-0005044	10
TARA_CO-0005045	5
TARA_CO-0005046	6
TARA_CO-0005047	15
TARA_CO-0005048	4
TARA_CO-0005049	6
TARA_CO-0005050	8
TARA_CO-0005141	93
TARA_CO-0005142	80
TARA_CO-0005143	107
TARA_CO-0005144	78
TARA_CO-0005145	45
TARA_CO-0005146	96
TARA_CO-0005147	188
TARA_CO-0005148	168
TARA_CO-0005149	139
TARA_CO-0005150	81
TARA_CO-0005151	51
TARA_CO-0005152	32
TARA_CO-0005153	31
TARA_CO-0005154	38
TARA_CO-0005155	41
TARA_CO-0005156	140
TARA_CO-0005157	30
TARA_CO-0005158	22
TARA_CO-0005159	26
TARA_CO-0005160	67
TARA_CO-0005161	11
TARA_CO-0005162	5
TARA_CO-0005163	11
TARA_CO-0005164	15
TARA_CO-0005165	11
TARA_CO-0005166	11
TARA_CO-0005167	9
TARA_CO-0005168	10
TARA_CO-0005169	10
TARA_CO-0005170	5
TARA_CO-0005281	136
TARA_CO-0005284	86
TARA_CO-0005290	131
TARA_CO-0005291	196
TARA_CO-0005292	225
TARA_CO-0005293	198
TARA_CO-0005294	120
TARA_CO-0005295	103
TARA_CO-0005296	105
TARA_CO-0005297	132
TARA_CO-0005298	99
TARA_CO-0005300	97
TARA_CO-0005301	114
TARA_CO-0005302	213
TARA_CO-0005303	172
TARA_CO-0005304	160
TARA_CO-0005305	194
TARA_CO-0005306	249
TARA_CO-0005307	233
TARA_CO-0005308	303
TARA_CO-0005309	245
TARA_CO-0005310	315
TARA_CO-0005311	466
TARA_CO-0005312	33
TARA_CO-0005313	206
TARA_CO-0005314	27
TARA_CO-0005315	357
TARA_CO-0005316	172
TARA_CO-0005317	76
TARA_CO-0005318	68
TARA_CO-0005319	57
TARA_CO-0005320	32
TARA_CO-0005321	104
TARA_CO-0005322	27
TARA_CO-0005323	45
TARA_CO-0005324	42
TARA_CO-0005325	54
TARA_CO-0005326	44
TARA_CO-0005327	51
TARA_CO-0005328	138
TARA_CO-0005330	69
TARA_CO-0005331	40
TARA_CO-0005332	113
TARA_CO-0005333	124
TARA_CO-0005334	90
TARA_CO-0005335	106
TARA_CO-0005336	57
TARA_CO-0005337	140
TARA_CO-0005338	30
TARA_CO-0005339	29
TARA_CO-0005340	222
TARA_CO-0005341	151
TARA_CO-0005342	36
TARA_CO-0005343	81
TARA_CO-0005344	54
TARA_CO-0005345	269
TARA_CO-0005346	24
TARA_CO-0005347	589
TARA_CO-0005348	30
TARA_CO-0005349	202
TARA_CO-0005350	180
TARA_CO-0005351	66
TARA_CO-0005352	63
TARA_CO-0005353	26
TARA_CO-0005354	111
TARA_CO-0005355	193
TARA_CO-0005356	114
TARA_CO-0005357	81
TARA_CO-0005358	89
TARA_CO-0005359	84
TARA_CO-0005360	126
TARA_CO-0005361	38
TARA_CO-0005362	241
TARA_CO-0005363	31
TARA_CO-0005364	96
TARA_CO-0005365	116
TARA_CO-0005366	176
TARA_CO-0005367	181
TARA_CO-0005368	217
TARA_CO-0005369	20
TARA_CO-0005370	162
TARA_CO-0005371	35
TARA_CO-0005372	124
TARA_CO-0005373	53
TARA_CO-0005374	184
TARA_CO-0005375	21
TARA_CO-0005376	349
TARA_CO-0005377	155
TARA_CO-0005378	73
TARA_CO-0005379	89
TARA_CO-0005380	68
TARA_CO-0005491	42
TARA_CO-0005492	70
TARA_CO-0005493	17
TARA_CO-0005494	42
TARA_CO-0005495	50
TARA_CO-0005498	54
TARA_CO-0005499	37
TARA_CO-0005500	35
TARA_CO-0005511	13
TARA_CO-0005512	14
TARA_CO-0005513	14
TARA_CO-0005514	12
TARA_CO-0005515	14
TARA_CO-0005518	15
TARA_CO-0005519	13
TARA_CO-0005520	36
TARA_CO-0005522	163
TARA_CO-0005523	38
TARA_CO-0005524	46
TARA_CO-0005525	30
TARA_CO-0005526	145
TARA_CO-0005527	49
TARA_CO-0005528	94
TARA_CO-0005529	92
TARA_CO-0005530	66
TARA_CO-0005531	33
TARA_CO-0005554	207
TARA_CO-0005555	143
TARA_CO-0005556	101
TARA_CO-0005557	154
TARA_CO-0005558	140
TARA_CO-0005559	146
TARA_CO-0005560	15
TARA_CO-0005561	13
TARA_CO-0005562	97
TARA_CO-0005563	87
TARA_CO-0005564	94
TARA_CO-0005565	60
TARA_CO-0005566	121
TARA_CO-0005567	224
TARA_CO-0005568	97
TARA_CO-0005569	150
TARA_CO-0005570	122
TARA_CO-0005571	174
TARA_CO-0005572	111
TARA_CO-0005573	151
TARA_CO-0005604	21
TARA_CO-0005605	38
TARA_CO-0005606	37
TARA_CO-0005607	64
TARA_CO-0005609	25
TARA_CO-0005610	186
TARA_CO-0005611	94
TARA_CO-0005612	42
TARA_CO-0005613	122
TARA_CO-0005674	60
TARA_CO-0005675	25
TARA_CO-0005676	45
TARA_CO-0005677	6
TARA_CO-0005678	128
TARA_CO-0005679	69
TARA_CO-0005680	110
TARA_CO-0005681	99
TARA_CO-0005682	81
TARA_CO-0005683	54
TARA_CO-0005684	19
TARA_CO-0005685	99
TARA_CO-0005686	71
TARA_CO-0005687	64
TARA_CO-0005688	73
TARA_CO-0005689	51
TARA_CO-0005690	34
TARA_CO-0005691	40
TARA_CO-0005692	31
TARA_CO-0005693	41
TARA_CO-0005694	221
TARA_CO-0005695	150
TARA_CO-0005696	174
TARA_CO-0005697	165
TARA_CO-0005698	211
TARA_CO-0005699	123
TARA_CO-0005700	214
TARA_CO-0005701	265
TARA_CO-0005702	298
TARA_CO-0005703	82
TARA_CO-0005737	31
TARA_CO-0005738	24
TARA_CO-0005739	35
TARA_CO-0005740	31
TARA_CO-0005742	104
TARA_CO-0005743	23
TARA_CO-0005744	118
TARA_CO-0005745	101
TARA_CO-0005746	28
TARA_CO-0005747	32
TARA_CO-0005748	37
TARA_CO-0005749	159
TARA_CO-0005750	163
TARA_CO-0005751	29
TARA_CO-0005752	36
TARA_CO-0005753	28
TARA_CO-0005754	35
TARA_CO-0005755	30
TARA_CO-0005756	37
TARA_CO-0005757	10
TARA_CO-0005758	17
TARA_CO-0005759	18
TARA_CO-0005760	12
TARA_CO-0005761	14
TARA_CO-0005762	31
TARA_CO-0005763	10
TARA_CO-0005764	16
TARA_CO-0005765	7
TARA_CO-0005766	50
TARA_CO-0005887	167
TARA_CO-0005888	130
TARA_CO-0005889	122
TARA_CO-0005890	117
TARA_CO-0005891	108
TARA_CO-0005892	114
TARA_CO-0005893	75
TARA_CO-0005894	179
TARA_CO-0005895	52
TARA_CO-0005896	153
TARA_CO-0005897	10
TARA_CO-0005898	191
TARA_CO-0005899	10
TARA_CO-0005900	34
TARA_CO-0005901	42
TARA_CO-0005902	30
TARA_CO-0005903	76
TARA_CO-0005904	221
TARA_CO-0005905	105
TARA_CO-0005906	11
TARA_CO-0005907	2
TARA_CO-0005908	11
TARA_CO-0005909	8
TARA_CO-0005910	7
TARA_CO-0005911	13
TARA_CO-0005912	22
TARA_CO-0005913	8
TARA_CO-0005914	16
TARA_CO-0005915	10
TARA_CO-0005916	9
TARA_CO-0005977	196
TARA_CO-0005978	193
TARA_CO-0005979	128
TARA_CO-0005980	209
TARA_CO-0005981	178
TARA_CO-0005982	171
TARA_CO-0005983	110
TARA_CO-0005984	116
TARA_CO-0005985	150
TARA_CO-0005986	109
TARA_CO-0005987	22
TARA_CO-0005988	82
TARA_CO-0005989	68
TARA_CO-0005990	16
TARA_CO-0005991	26
TARA_CO-0005992	19
TARA_CO-0005993	16
TARA_CO-0005994	18
TARA_CO-0005995	34
TARA_CO-0005996	20
TARA_CO-1014125	44
TARA_CO-1014126	26
TARA_CO-1014127	22
TARA_CO-1014128	15
TARA_CO-1014129	24
TARA_CO-1014131	38
TARA_CO-1014132	13
TARA_CO-1014133	19
TARA_CO-1014134	25
TARA_CO-1014135	134
TARA_CO-1014136	11
TARA_CO-1014137	24
TARA_CO-1014138	20
TARA_CO-1014139	32
TARA_CO-1014140	16
TARA_CO-1014141	84
TARA_CO-1014142	42
TARA_CO-1014143	55
TARA_CO-1014144	14
TARA_CO-1014285	22
TARA_CO-1014286	27
TARA_CO-1014287	29
TARA_CO-1014288	29
TARA_CO-1014289	149
TARA_CO-1014290	42
TARA_CO-1014291	17
TARA_CO-1014292	53
TARA_CO-1014293	20
TARA_CO-1014294	40
TARA_CO-1014315	27
TARA_CO-1014316	16
TARA_CO-1014317	27
TARA_CO-1014318	105
TARA_CO-1014319	27
TARA_CO-1014320	82
TARA_CO-1014321	58
TARA_CO-1014322	86
TARA_CO-1014323	25
TARA_CO-1014324	22
TARA_CO-1014395	33
TARA_CO-1014396	26
TARA_CO-1014397	49
TARA_CO-1014398	57
TARA_CO-1014399	57
TARA_CO-1014400	33
TARA_CO-1014401	84
TARA_CO-1014402	53
TARA_CO-1014403	33
TARA_CO-1014404	22
TARA_CO-1014405	20
TARA_CO-1014406	27
TARA_CO-1014407	11
TARA_CO-1014408	29
TARA_CO-1014409	34
TARA_CO-1014410	24
TARA_CO-1014411	26
TARA_CO-1014412	21
TARA_CO-1014413	26
TARA_CO-1014414	23
TARA_CO-1014415	36
TARA_CO-1014416	29
TARA_CO-1014417	53
TARA_CO-1014418	130
TARA_CO-1014419	207
TARA_CO-1014420	21
TARA_CO-1014421	22
TARA_CO-1014422	45
TARA_CO-1014423	198
TARA_CO-1014424	81
TARA_CO-1014455	136
TARA_CO-1014456	49
TARA_CO-1014457	151
TARA_CO-1014458	161
TARA_CO-1014459	133
TARA_CO-1014460	137
TARA_CO-1014461	26
TARA_CO-1014462	108
TARA_CO-1014463	57
TARA_CO-1014464	29
TARA_CO-1014465	94
TARA_CO-1014466	69
TARA_CO-1014467	47
TARA_CO-1014468	67
TARA_CO-1014469	65
TARA_CO-1014470	159
TARA_CO-1014471	217
TARA_CO-1014472	37
TARA_CO-1014473	105
TARA_CO-1014474	161
TARA_CO-1014475	254
TARA_CO-1014476	20
TARA_CO-1014477	36
TARA_CO-1014478	32
TARA_CO-1014479	66
TARA_CO-1014480	226
TARA_CO-1014481	44
TARA_CO-1014482	85
TARA_CO-1014483	182
TARA_CO-1014484	235
TARA_CO-1014653	262
TARA_CO-1014654	127
TARA_CO-1014655	90
TARA_CO-1014656	6
TARA_CO-1014657	11
TARA_CO-1014658	158
TARA_CO-1014659	26
TARA_CO-1014660	138
TARA_CO-1014661	221
TARA_CO-1014662	179
TARA_CO-1014663	121
TARA_CO-1014664	297
TARA_CO-1014665	89
TARA_CO-1014666	361
TARA_CO-1014667	321
TARA_CO-1014668	184
TARA_CO-1014669	105
TARA_CO-1014670	386
TARA_CO-1014671	322
TARA_CO-1014672	192
TARA_CO-1014696	36
TARA_CO-1014697	148
TARA_CO-1014698	201
TARA_CO-1014699	40
TARA_CO-1014700	140
TARA_CO-1014701	213
TARA_CO-1014702	218
TARA_CO-1014703	201
TARA_CO-1014704	227
TARA_CO-1014705	135
TARA_CO-1014706	99
TARA_CO-1014707	126
TARA_CO-1014708	63
TARA_CO-1014709	130
TARA_CO-1014710	70
TARA_CO-1014711	147
TARA_CO-1014712	134
TARA_CO-1014713	64
TARA_CO-1014714	86
TARA_CO-1014715	95
TARA_CO-1014799	162
TARA_CO-1014800	223
TARA_CO-1014801	168
TARA_CO-1014802	231
TARA_CO-1014803	173
TARA_CO-1014804	293
TARA_CO-1014805	191
TARA_CO-1014806	284
TARA_CO-1014807	310
TARA_CO-1014808	241
TARA_CO-1014809	215
TARA_CO-1014810	34
TARA_CO-1014811	190
TARA_CO-1014812	119
TARA_CO-1014813	126
TARA_CO-1014814	32
TARA_CO-1014815	309
TARA_CO-1014816	207
TARA_CO-1014817	157
TARA_CO-1014818	105
TARA_CO-1014872	111
TARA_CO-1014873	148
TARA_CO-1014874	218
TARA_CO-1014875	172
TARA_CO-1014876	124
TARA_CO-1014877	61
TARA_CO-1014878	208
TARA_CO-1014879	121
TARA_CO-1014880	437
TARA_CO-1014881	209
TARA_CO-1014892	303
TARA_CO-1014893	200
TARA_CO-1014894	182
TARA_CO-1014895	194
TARA_CO-1014896	334
TARA_CO-1014897	381
TARA_CO-1014898	125
TARA_CO-1014899	82
TARA_CO-1014900	131
TARA_CO-1014901	152
TARA_CO-1015081	49
TARA_CO-1015082	21
TARA_CO-1015083	61
TARA_CO-1015084	28
TARA_CO-1015085	57
TARA_CO-1015086	93
TARA_CO-1015087	36
TARA_CO-1015088	30
TARA_CO-1015089	27
TARA_CO-1015090	50
TARA_CO-1015091	13
TARA_CO-1015092	72
TARA_CO-1015093	41
TARA_CO-1015094	58
TARA_CO-1015095	67
TARA_CO-1015096	102
TARA_CO-1015097	37
TARA_CO-1015098	19
TARA_CO-1015099	21
TARA_CO-1015100	24
TARA_CO-1015234	43
TARA_CO-1015235	172
TARA_CO-1015236	144
TARA_CO-1015237	137
TARA_CO-1015238	78
TARA_CO-1015239	81
TARA_CO-1015240	117
TARA_CO-1015241	131
TARA_CO-1015242	104
TARA_CO-1015243	242
TARA_CO-1015244	75
TARA_CO-1015245	37
TARA_CO-1015246	109
TARA_CO-1015247	99
TARA_CO-1015248	73
TARA_CO-1015249	113
TARA_CO-1015250	225
TARA_CO-1015251	296
TARA_CO-1015252	469
TARA_CO-1015253	123
TARA_CO-1015393	18
TARA_CO-1015394	18
TARA_CO-1015395	18
TARA_CO-1015396	14
TARA_CO-1015397	12
TARA_CO-1015398	21
TARA_CO-1015399	32
TARA_CO-1015400	20
TARA_CO-1015401	20
TARA_CO-1015402	20
TARA_CO-1015403	110
TARA_CO-1015404	147
TARA_CO-1015405	142
TARA_CO-1015406	314
TARA_CO-1015407	247
TARA_CO-1015408	85
TARA_CO-1015409	105
TARA_CO-1015410	120
TARA_CO-1015411	161
TARA_CO-1015412	155
TARA_CO-1015439	14
TARA_CO-1015440	11
TARA_CO-1015441	11
TARA_CO-1015442	8
TARA_CO-1015443	29
TARA_CO-1015444	18
TARA_CO-1015445	26
TARA_CO-1015446	16
TARA_CO-1015447	19
TARA_CO-1015448	17
TARA_CO-1015469	66
TARA_CO-1015470	86
TARA_CO-1015471	10
TARA_CO-1015472	23
TARA_CO-1015473	90
TARA_CO-1015474	103
TARA_CO-1015475	118
TARA_CO-1015476	47
TARA_CO-1015477	78
TARA_CO-1015478	51
TARA_CO-1015582	11
TARA_CO-1015583	23
TARA_CO-1015584	19
TARA_CO-1015585	8
TARA_CO-1015586	8
TARA_CO-1015587	23
TARA_CO-1015588	13
TARA_CO-1015589	28
TARA_CO-1015590	13
TARA_CO-1015591	16
TARA_CO-1015592	25
TARA_CO-1015593	82
TARA_CO-1015594	64
TARA_CO-1015595	66
TARA_CO-1015596	67
TARA_CO-1015597	127
TARA_CO-1015598	105
TARA_CO-1015599	21
TARA_CO-1015600	60
TARA_CO-1015601	123
TARA_CO-1015691	13
TARA_CO-1015692	12
TARA_CO-1015693	7
TARA_CO-1015694	16
TARA_CO-1015695	20
TARA_CO-1015696	29
TARA_CO-1015697	22
TARA_CO-1015698	22
TARA_CO-1015699	13
TARA_CO-1015700	4
TARA_CO-1015741	184
TARA_CO-1015742	154
TARA_CO-1015743	89
TARA_CO-1015744	98
TARA_CO-1015745	159
TARA_CO-1015746	100
TARA_CO-1015747	100
TARA_CO-1015748	180
TARA_CO-1015749	181
TARA_CO-1015750	160
TARA_CO-1015855	81
TARA_CO-1015856	176
TARA_CO-1015857	62
TARA_CO-1015858	39
TARA_CO-1015859	91
TARA_CO-1015860	85
TARA_CO-1015861	102
TARA_CO-1015862	123
TARA_CO-1015863	217
TARA_CO-1015864	129
TARA_CO-1015865	21
TARA_CO-1015866	11
TARA_CO-1015867	17
TARA_CO-1015868	25
TARA_CO-1015869	17
TARA_CO-1015870	14
TARA_CO-1015871	24
TARA_CO-1015872	12
TARA_CO-1015873	22
TARA_CO-1015874	3
TARA_CO-1015908	16
TARA_CO-1015909	19
TARA_CO-1015910	19
TARA_CO-1015911	22
TARA_CO-1015912	14
TARA_CO-1015913	18
TARA_CO-1015914	29
TARA_CO-1015915	10
TARA_CO-1015916	26
TARA_CO-1015917	11
TARA_CO-1015949	99
TARA_CO-1015950	110
TARA_CO-1015951	138
TARA_CO-1015952	156
TARA_CO-1015953	174
TARA_CO-1015954	150
TARA_CO-1015955	291
TARA_CO-1015956	117
TARA_CO-1015957	260
TARA_CO-1015958	152
TARA_CO-1015959	7
TARA_CO-1015960	2
TARA_CO-1015961	5
TARA_CO-1015962	9
TARA_CO-1015963	3
TARA_CO-1015964	11
TARA_CO-1015965	1
TARA_CO-1015966	2
TARA_CO-1015967	3
TARA_CO-1015968	4
TARA_CO-1016102	79
TARA_CO-1016103	74
TARA_CO-1016104	10
TARA_CO-1016105	152
TARA_CO-1016106	203
TARA_CO-1016107	33
TARA_CO-1016108	8
TARA_CO-1016109	201
TARA_CO-1016110	53
TARA_CO-1016111	105
TARA_CO-1016112	21
TARA_CO-1016113	19
TARA_CO-1016114	22
TARA_CO-1016115	35
TARA_CO-1016116	22
TARA_CO-1016117	25
TARA_CO-1016118	13
TARA_CO-1016119	20
TARA_CO-1016120	15
TARA_CO-1016121	56
TARA_CO-1016122	268
TARA_CO-1016123	167
TARA_CO-1016124	109
TARA_CO-1016125	151
TARA_CO-1016126	75
TARA_CO-1016127	144
TARA_CO-1016128	165
TARA_CO-1016129	226
TARA_CO-1016212	23
TARA_CO-1016213	101
TARA_CO-1016214	33
TARA_CO-1016215	63
TARA_CO-1016216	35
TARA_CO-1016217	117
TARA_CO-1016218	27
TARA_CO-1016219	85
TARA_CO-1016220	149
TARA_CO-1016221	33
TARA_CO-1016222	13
TARA_CO-1016223	18
TARA_CO-1016224	18
TARA_CO-1016225	23
TARA_CO-1016226	9
TARA_CO-1016227	67
TARA_CO-1016228	8
TARA_CO-1016229	22
TARA_CO-1016230	31
TARA_CO-1016231	15
TARA_CO-1016232	125
TARA_CO-1016233	54
TARA_CO-1016234	86
TARA_CO-1016235	99
TARA_CO-1016236	128
TARA_CO-1016237	133
TARA_CO-1016238	219
TARA_CO-1016239	98
TARA_CO-1016240	227
TARA_CO-1016241	258
TARA_CO-1016404	42
TARA_CO-1016405	18
TARA_CO-1016406	39
TARA_CO-1016407	49
TARA_CO-1016408	34
TARA_CO-1016409	62
TARA_CO-1016410	63
TARA_CO-1016411	29
TARA_CO-1016412	32
TARA_CO-1016413	68
[truncated: 448 more rows]

## Sheet: Figure.2
All corals				Pocillopora				Porites				Millepora
names	sum_allcoral_endozo	occ_perc_endozo_allcoral		names	sum_allpoc_endozo	occ_perc_endozo_poc		names	sum_allpor_endozo	occ_perc_endozo_por		names	sum_allmil_endozo	occ_perc_endozo_mil
asv0000001	125101880	78.4368		asv0000001	128039300	87.9222		asv0000001	63375	84.1351		asv0000024	17595850	43.5005
asv0000003	69030040	75.7266		asv0000003	69915831	87.4104		asv0000003	30977	76.6633		asv0000206	2197899	41.5558
asv0000007	35426119	67.7533		asv0000020	19258889	29.6827		asv0000007	34945206	75.3327		asv0000003	11748	33.2651
asv0000020	18619848	27.0228		asv0000007	474750	74.2068		asv0000020	8849	29.3756		asv0000001	13341	32.3439
asv0000024	17659415	45.7581		asv0034895	4078	48.5159		asv0000024	15927	34.6981		asv0000007	8706	27.0215
asv0000028	16957817	37.0385		asv0000038	9045	45.1382		asv0000028	16944613	44.9335		asv0000372	1176630	23.8485
asv0000029	42199	27.0228		asv0033634	4378	41.5558		asv0000029	38357	38.9969		asv0000110	4059202	19.9591
asv0000038	10827867	45.6795		asv0002212	188585	41.4534		asv0000038	10817935	61.4125		asv0006591	4551	19.4473
asv0000110	4063170	10.9976		asv0000024	46607	41.044		asv0000110	2362	4.09417		asv0000146	2970172	17.7073
asv0000113	3625176	14.5719		asv0002235	187541	39.0993		asv0000113	3603630	18.219		asv0000028	1494	15.6602
asv0000114	3801753	15.0825		asv0000222	2162239	38.9969		asv0000114	1887	8.08598		asv0000038	1002	12.4872
asv0000132	3432559	18.0283		asv0006458	48006	38.0757		asv0000132	3422700	27.738		asv0000020	1501	11.3613
asv0000140	3414895	7.10919		asv0002650	155430	36.7451		asv0000140	1433	9.51894		asv0000029	1337	10.7472
asv0000146	2972978	8.83739		asv0048582	2464	36.7451		asv0000146	995	3.37769		asv0000234	318	9.826
asv0000189	2509585	11.6654		asv0003152	125597	36.2334		asv0000189	2508829	18.9355		asv0003782	97143	8.49539
asv0000206	2199878	24.784		asv0000028	11896	35.9263		asv0000206	771	11.1566		asv0007771	37361	8.49539
asv0000213	2235752	25.7659		asv0003188	92096	35.9263		asv0000213	2200057	37.1546		asv0008602	2108	7.77892
asv0000222	2153103	23.1736		asv0003078	128994	35.824		asv0000222	1314	14.739		asv0000222	360	6.65302
asv0000234	1979022	25.8445		asv0002666	153772	35.2098		asv0000234	1977847	32.1392		asv0068496	1346	6.55067
asv0000250	1892839	14.6897		asv0011757	21252	30.911		asv0000250	1891980	24.2579		asv0014202	15164	6.2436
asv0000262	1840424	12.7651		asv0004791	71464	30.8086		asv0000262	1839724	18.1167		asv0000213	303	5.93654
asv0000279	1751744	13.0008		asv0002405	175753	30.1945		asv0000279	1748477	18.6285		asv0000132	204	5.73183
asv0000372	1185433	21.956		asv0000953	505816	29.478		asv0000372	492	5.52712		asv0015857	13436	5.52712
asv0000506	979600	1.88531		asv0004119	86483	29.2733		asv0000506	979540	3.68475		asv0000279	213	5.42477
asv0000606	798276	16.575		asv0005396	61242	29.0686		asv0000606	793733	30.7062		asv0000113	360	5.01535
asv0000607	817260	5.5381		asv0012442	19504	28.9662		asv0000607	816752	6.96008		asv0000114	270	4.913
asv0000650	764568	13.0793		asv0008548	33068	28.5568		asv0000650	265	8.29069		asv0019964	9667	4.70829
asv0000694	541	3.53496		asv0004321	82095	28.4545		asv0000694	447	5.01535		asv0089353	838	4.70829
asv0000702	535282	6.00943		asv0000372	8504	27.8403		asv0000702	534808	8.18833		asv0016598	11923	4.60594
asv0000709	591115	5.49882		asv0004143	86766	27.8403		asv0000709	590813	7.26714		asv0015646	12850	4.50358
asv0000807	607599	3.26002		asv0005028	67120	27.3286		asv0000807	607537	4.81064		asv0207445	174	4.40123
asv0000815	456080	2.67086		asv0000114	4033541	26.305		asv0000815	133	2.04708		asv0000897	131	4.29887
asv0000823	590642	6.32364		asv0000234	875	25.3838		asv0000823	166	2.76356		asv0017931	10664	4.29887
asv0000824	2144	4.24195		asv0000650	764266	24.8721		asv0000824	874	6.55067		asv0038400	3301	4.19652
asv0000825	589641	3.18146		asv0006946	43715	24.565		asv0000825	588307	2.96827		asv0061367	1584	4.09417
asv0000849	429844	1.84603		asv0034869	4140	24.3603		asv0000849	127	1.84237		asv0065959	143	4.09417
asv0000897	544520	12.0189		asv0047564	2544	24.2579		asv0000897	544085	13.4084		asv0109688	626	4.09417
asv0000935	519478	4.83111		asv0000213	35407	24.0532		asv0000935	132	5.52712		asv0121676	504	4.09417
asv0000953	491179	12.5295		asv0002654	154741	23.2344		asv0000953	554	2.35415		asv0018183	10719	3.99181
asv0001034	461535	3.33857		asv0007719	37934	23.2344		asv0001034	164	1.22825		asv0222189	158	3.99181
asv0001130	370951	7.42341		asv0005937	53929	23.132		asv0001130	298918	10.1331		asv0000702	153	3.88946
asv0001234	397	3.88845		asv0005434	60726	22.7226		asv0001234	100	2.76356		asv0053407	2074	3.88946
asv0001318	352227	2.23881		asv0019705	9973	22.0061		asv0001318	352081	1.02354		asv0001588	83	3.7871
asv0001349	343941	6.12726		asv0002280	185422	21.8014		asv0001349	343748	8.49539		asv0002375	125129	3.7871
asv0001365	311217	4.90966		asv0012797	18720	21.5967		asv0001365	1201	4.60594		asv0110904	616	3.68475
asv0001387	1103	3.10291		asv0076313	1177	21.2897		asv0001387	950	4.913		asv0007473	39532	3.5824
asv0001474	300070	4.83111		asv0000029	2613	20.6755		asv0001474	126	0.511771		asv0316621	83	3.5824
asv0001566	289294	4.87038		asv0084461	988	20.6755		asv0001566	8	0.409417		asv0000262	103	3.48004
asv0001588	285704	6.59859		asv0005631	57910	20.4708		asv0001588	285518	7.47185		asv0013500	583	3.48004
asv0001616	270614	6.7557		asv0062555	1635	20.4708		asv0001616	269791	15.0461		asv0139262	406	3.48004
asv0001657	1476	2.12097		asv0011220	22733	18.7308		asv0001657	555	2.76356		asv0180681	242	3.48004
asv0001676	259538	2.86724		asv0022098	8332	18.5261		asv0001676	259371	5.11771		asv0001903	214	3.37769
asv0001692	264748	2.35664		asv0078044	1132	17.8096		asv0001692	72	1.1259		asv0007508	359	3.37769
asv0001791	44157	9.26944		asv0005661	57565	17.5026		asv0001791	10268	12.5896		asv0009892	766	3.37769
asv0001892	129079	7.81618		asv0016729	12700	17.5026		asv0001892	106059	10.6448		asv0025202	525	3.37769
asv0001903	281	1.57109		asv0011754	21253	16.7861		asv0001903	16	0.204708		asv0015378	1026	3.27533
asv0001905	222410	2.51375		asv0018204	9657	16.5814		asv0001905	155	2.25179		asv0034146	3792	3.27533
asv0001915	1083	2.16025		asv0009445	28948	16.3767		asv0001915	367	2.86592		asv0067374	1413	3.27533
asv0001957	221479	1.13904		asv0047700	2536	16.0696		asv0001957	448	1.02354		asv0129266	458	3.27533
asv0001973	219756	2.9458		asv0123533	506	15.7625		asv0001973	219643	4.29887		asv0004233	84350	3.17298
asv0001984	217778	4.71328		asv0003143	122943	15.0461		asv0001984	217740	9.31423		asv0065964	1390	3.17298
asv0002011	214668	2.78869		asv0026649	6265	15.0461		asv0002011	214572	3.7871		asv0086806	898	3.17298
asv0002078	186520	4.94894		asv0011661	21514	14.9437		asv0002078	167857	7.26714		asv0111031	544	3.17298
asv0002204	191637	1.02121		asv0015138	14658	14.9437		asv0002204	741	1.53531		asv0001365	308319	3.07062
asv0002212	183839	16.0251		asv0021062	8987	14.8414		asv0002212	4	0.307062		asv0054824	1841	3.07062
asv0002235	183108	15.0039		asv0000113	21246	14.739		asv0002280	28	1.02354		asv0066075	1304	3.07062
asv0002280	184987	8.75884		asv0010053	26456	14.3296		asv0002375	130	1.1259		asv0070702	1286	3.07062
asv0002375	125282	2.31736		asv0012145	20224	14.2272		asv0002405	5	0.307062		asv0000709	152	2.96827
asv0002405	174134	11.7046		asv0002746	145487	14.1249		asv0002507	810	1.63767		asv0044207	2645	2.96827
asv0002507	102311	1.96386		asv0015894	13658	14.0225		asv0002536	24	0.716479		asv0094474	806	2.96827
asv0002536	111379	1.2176		asv0014535	15618	13.9202		asv0002561	150263	4.09417		asv0108499	621	2.96827
asv0002561	150303	2.12097		asv0020087	9694	13.8178		asv0002587	24	1.02354		asv0146833	367	2.96827
asv0002587	82937	2.27808		asv0006441	48226	13.7155		asv0002650	1	0.102354		asv0199421	148	2.96827
asv0002650	152550	14.1398		asv0000897	311	13.6131		asv0002654	14	0.921187		asv0000250	153	2.86592
asv0002654	154292	9.38727		asv0032389	4652	13.6131		asv0002666	3	0.204708		asv0001791	748	2.86592
asv0002666	150102	13.5899		asv0000132	9675	13.5107		asv0002712	150912	1.53531		asv0005714	73	2.86592
asv0002712	150912	0.589159		asv0003106	112753	13.5107		asv0002746	23	0.716479		asv0126597	485	2.86592
asv0002746	144825	5.73449		asv0015916	13632	13.5107		asv0002975	116713	4.09417		asv0140757	399	2.86592
asv0002975	116757	1.84603		asv0000823	590764	13.4084		asv0003016	11811	1.74002		asv0096281	751	2.76356
asv0003016	35635	1.80676		asv0009957	26952	12.999		asv0003029	2	0.102354		asv0111313	559	2.76356
asv0003029	130097	3.41712		asv0061652	1672	12.7943		asv0003078	4	0.409417		asv0122480	511	2.76356
asv0003078	125712	13.9434		asv0006591	16735	12.6919		asv0003106	24	2.25179		asv0274965	105	2.76356
asv0003106	110717	6.24509		asv0024387	6621	12.4872		asv0003135	126255	5.42477		asv0018544	2773	2.66121
asv0003135	126301	2.51375		asv0009980	26875	12.3849		asv0003143	8	0.614125		asv0046879	1979	2.66121
asv0003143	119312	6.16654		asv0004980	68020	12.2825		asv0003150	45	2.14944		asv0210316	190	2.66121
asv0003150	124762	1.84603		asv0001474	303695	12.0778		asv0003152	8	0.716479		asv0015674	11258	2.55885
asv0003152	122634	14.1791		asv0001566	289306	12.0778		asv0003188	28627	14.1249		asv0024999	1516	2.55885
asv0003188	119470	19.4815		asv0006929	43764	12.0778		asv0003202	4	0.204708		asv0029010	414	2.55885
asv0003202	122846	2.71013		asv0000206	1227	11.8731		asv0003227	5	0.204708		asv0040557	257	2.55885
asv0003227	116622	0.864101		asv0050947	2277	11.8731		asv0003483	320	0.614125		asv0084770	986	2.55885
asv0003483	324	0.353496		asv0000262	609	11.6684		asv0003500	61889	5.32242		asv0095595	796	2.55885
asv0003500	61952	2.71013		asv0072922	1271	11.6684		asv0003567	1346	0.307062		asv0100424	733	2.55885
asv0003567	1360	0.235664		asv0144332	380	11.566		asv0003573	106657	2.14944		asv0116027	569	2.55885
asv0003573	106662	0.981932		asv0000250	717	11.1566		asv0003758	399	1.1259		asv0003016	23817	2.4565
asv0003758	407	0.667714		asv0096939	780	11.1566		asv0003766	99421	2.25179		asv0026788	488	2.4565
asv0003766	99451	1.37471		asv0000606	4494	10.8495		asv0003782	8	0.614125		asv0037873	3561	2.4565
asv0003782	97159	3.73134		asv0037893	3540	10.8495		asv0003826	23	0.511771		asv0084524	915	2.4565
asv0003826	95855	1.06049		asv0067861	1433	10.8495		asv0003873	94777	12.6919		asv0085706	785	2.4565
asv0003873	95516	5.49882		asv0021887	8482	10.7472		asv0003876	91176	9.92835		asv0100263	726	2.4565
asv0003876	91187	4.08484		asv0040557	2947	10.5425		asv0003936	14757	1.63767		asv0148818	353	2.4565
asv0003936	14786	0.942655		asv0020976	9018	10.3378		asv0004084	74905	3.68475		asv0054385	1662	2.35415
asv0004084	80879	2.27808		asv0035831	3934	10.3378		asv0004096	88356	2.35415		asv0102562	705	2.35415
asv0004096	88366	1.09976		asv0019371	10248	10.2354		asv0004115	87782	0.102354		asv0129595	400	2.35415
asv0004115	87782	0.0392773		asv0000189	678	10.0307		asv0004132	87344	6.65302		asv0163385	285	2.35415
asv0004119	85714	11.2726		asv0017935	11485	10.0307		asv0004231	1	0.102354		asv0168505	288	2.35415
asv0004132	87353	2.74941		asv0112781	596	10.0307		asv0004233	1	0.102354		asv0176912	253	2.35415
asv0004143	85956	10.6834		asv0000279	3063	9.826		asv0004321	6	0.204708		asv0192818	221	2.35415
asv0004231	84301	3.41712		asv0018935	10590	9.72364		asv0004390	52	1.84237		asv0197012	201	2.35415
asv0004233	84360	1.29615		asv0042778	3013	9.72364		asv0004511	37	0.204708		asv0272585	114	2.35415
asv0004321	81012	10.9976		asv0016027	13502	9.62129		asv0004518	77444	3.27533		asv0002507	101219	2.25179
asv0004390	78611	3.10291		asv0058626	1816	9.62129		asv0004609	75220	1.02354		asv0003826	95832	2.25179
asv0004511	38	0.117832		asv0086345	952	9.62129		asv0004669	73893	1.74002		asv0015079	14684	2.25179
asv0004518	77452	1.49254		asv0033180	4476	9.51894		asv0004751	72011	1.3306		asv0016576	9468	2.25179
asv0004585	75106	2.43519		asv0014459	15719	9.41658		asv0004863	53964	4.81064		asv0025542	975	2.25179
asv0004609	75242	0.981932		asv0065959	1287	9.31423		asv0004878	39	1.02354		asv0055930	128	2.25179
asv0004669	73908	0.785546		asv0070325	1352	9.31423		asv0004965	67816	3.07062		asv0064917	1210	2.25179
asv0004751	72043	1.17832		asv0005847	55075	9.21187		asv0004980	1	0.102354		asv0078832	1110	2.25179
asv0004791	70172	11.8225		asv0056697	1917	9.10952		asv0004990	3370	5.42477		asv0120003	535	2.25179
asv0004863	59814	3.92773		asv0000140	3413462	9.00716		asv0005028	2	0.204708		asv0130771	372	2.25179
asv0004878	70177	1.09976		asv0007208	3719	8.90481		asv0005138	4	0.307062		asv0150934	351	2.25179
asv0004965	68262	1.68892		asv0004231	84484	8.80246		asv0005145	2	0.102354		asv0199523	203	2.25179
asv0004980	66937	4.75255		asv0022489	8106	8.80246		asv0005205	58886	17.912		asv0023523	57	2.14944
asv0004990	65923	5.57738		asv0062395	1645	8.80246		asv0005230	63797	1.43296		asv0059369	1744	2.14944
asv0005028	66466	10.6441		asv0001791	33185	8.7001		asv0005232	60274	2.14944		asv0102707	704	2.14944
asv0005138	11	0.353496		asv0003029	131277	8.7001		asv0005330	26	0.204708		asv0186236	239	2.14944
asv0005145	63333	2.0817		asv0057430	1876	8.7001		asv0005396	3	0.204708		asv0196546	216	2.14944
asv0005205	62348	7.54124		asv0121431	524	8.7001		asv0005434	1	0.102354		asv0209341	151	2.14944
asv0005230	63812	0.746269		asv0151121	352	8.7001		asv0005464	1	0.102354		asv0271376	114	2.14944
asv0005232	60274	0.824823		asv0004990	62576	8.59775		asv0005470	60002	4.09417		asv0324405	80	2.14944
asv0005330	62184	2.00314		asv0082232	1033	8.59775		asv0005493	2	0.204708		asv0340930	54	2.14944
asv0005396	60504	11.2333		asv0008143	35384	8.39304		asv0005594	3108	3.68475		asv0001349	34	2.04708
asv0005400	1	0.0392773		asv0033251	4402	8.39304		asv0005667	15	0.614125		asv0023735	7082	2.04708
asv0005434	60078	8.75884		asv0069394	1382	8.39304		asv0005686	57224	1.94473		asv0023907	417	2.04708
asv0005464	58807	2.63158		asv0184559	242	8.39304		asv0005714	9	0.511771		asv0055083	1050	2.04708
asv0005470	60031	2.19953		asv0202568	156	8.18833		asv0005780	3	0.204708		asv0090099	862	2.04708
asv0005493	58787	2.23881		asv0001130	74574	8.08598		asv0005847	10	0.409417		asv0127425	476	2.04708
asv0005588	1	0.0392773		asv0015837	13695	8.08598		asv0005939	49779	26.2027		asv0127625	477	2.04708
asv0005594	3992	2.35664		asv0001892	22754	7.98362		asv0005954	53660	2.35415		asv0134458	436	2.04708
asv0005631	57364	7.85546		asv0024817	6988	7.88127		asv0006097	5	0.409417		asv0137065	401	2.04708
asv0005661	56966	6.71642		asv0134603	416	7.88127		asv0006254	1	0.102354		asv0153265	239	2.04708
asv0005667	20	0.353496		asv0015989	13487	7.77892		asv0006336	46547	21.392		asv0161977	258	2.04708
asv0005686	57228	0.824823		asv0088977	904	7.77892		asv0006408	1	0.102354		asv0164874	298	2.04708
asv0005714	82	1.29615		asv0224889	167	7.77892		asv0006458	3	0.307062		asv0203620	200	2.04708
asv0005780	56066	0.864101		asv0009967	26914	7.57421		asv0006543	5	0.307062		asv0204716	192	2.04708
asv0005847	55085	3.69207		asv0068914	1397	7.47185		asv0006591	13545	11.1566		asv0324245	80	2.04708
asv0005923	53997	2.55302		asv0150197	355	7.47185		asv0006639	1	0.102354		asv0001234	139	1.94473
asv0005937	53089	8.87667		asv0001034	462661	7.3695		asv0006664	1	0.102354		asv0014986	610	1.94473
asv0005938	53907	0.157109		asv0201465	206	7.3695		asv0006706	45840	0.818833		asv0058746	304	1.94473
asv0005939	50515	10.6441		asv0012581	19125	7.26714		asv0006831	2	0.204708		asv0065656	1476	1.94473
asv0005954	53670	1.2176		asv0016653	12776	7.26714		asv0006833	158	0.511771		asv0079920	1051	1.94473
asv0006097	52250	2.82797		asv0017817	11582	7.26714		asv0006836	18	0.102354		asv0106198	624	1.94473
asv0006147	51146	1.92459		asv0054149	2050	7.26714		asv0006946	1	0.102354		asv0153777	337	1.94473
asv0006254	50073	0.471328		asv0066454	1483	7.26714		asv0006951	39801	2.66121		asv0229995	155	1.94473
asv0006336	47259	8.28751		asv0078874	1113	7.16479		asv0006971	3	0.204708		asv0014587	6189	1.84237
asv0006408	19	0.196386		asv0000935	519399	7.06244		asv0006997	27	0.204708		asv0019426	260	1.84237
asv0006441	48183	5.26316		asv0006971	43462	7.06244		asv0007059	42252	1.74002		asv0035891	3882	1.84237
asv0006458	47136	14.729		asv0064928	1544	7.06244		asv0007129	42171	6.85773		asv0051019	2268	1.84237
asv0006534	40239	0.903378		asv0011862	20986	6.96008		asv0007208	36577	3.37769		asv0092918	837	1.84237
asv0006543	46809	1.09976		asv0012660	19032	6.96008		asv0007323	174	2.66121		asv0093254	834	1.84237
asv0006591	34991	16.6143		asv0063065	1616	6.96008		asv0007393	39994	2.04708		asv0093843	667	1.84237
asv0006639	1	0.0392773		asv0003202	122887	6.85773		asv0007414	22	1.74002		asv0104348	685	1.84237
asv0006664	45139	1.68892		asv0011274	22508	6.85773		asv0007473	1	0.102354		asv0112255	562	1.84237
asv0006706	45861	0.589159		asv0013044	18197	6.85773		asv0007483	37129	15.6602		asv0126886	393	1.84237
asv0006800	45003	1.64965		asv0015598	13994	6.85773		asv0007508	4010	5.42477		asv0130038	342	1.84237
asv0006831	44528	1.06049		asv0035370	4046	6.85773		asv0007598	19	0.921187		asv0149093	361	1.84237
asv0006833	239	0.314218		asv0163656	304	6.85773		asv0007652	52	0.307062		asv0149549	358	1.84237
asv0006836	18	0.0392773		asv0005464	59747	6.75537		asv0007658	38368	2.25179		asv0158726	322	1.84237
asv0006929	43306	4.63472		asv0053129	2130	6.75537		asv0007719	8	0.204708		asv0162231	286	1.84237
asv0006946	42514	9.50511		asv0057411	1833	6.75537		asv0007771	2	0.204708		asv0171081	263	1.84237
asv0006951	43223	1.68892		asv0062261	1651	6.75537		asv0007789	1	0.102354		asv0177278	262	1.84237
asv0006971	43195	2.78869		asv0068721	1404	6.75537		asv0007993	1	0.102354		asv0178359	222	1.84237
asv0006997	327	0.157109		asv0000607	470	6.65302		asv0008012	484	0.409417		asv0185039	230	1.84237
asv0007059	42259	0.942655		asv0005923	53997	6.65302		asv0008087	26	1.1259		asv0186228	216	1.84237
asv0007118	41739	0.903378		asv0007414	21701	6.65302		asv0008119	5	0.511771		asv0197187	202	1.84237
asv0007129	42176	2.78869		asv0136157	424	6.65302		asv0008144	480	0.204708		asv0240040	147	1.84237
asv0007208	40223	4.79183		asv0024563	7069	6.55067		asv0008209	73	0.102354		asv0264827	121	1.84237
asv0007220	41482	1.17832		asv0036394	3873	6.55067		asv0008286	1	0.102354		asv0352623	63	1.84237
asv0007323	33405	2.51375		asv0060038	1749	6.55067		asv0008316	34390	0.614125		asv0369038	61	1.84237
asv0007393	40172	0.824823		asv0070294	1352	6.55067		asv0008359	33429	6.75537		asv0436856	41	1.84237
asv0007414	21298	3.61351		asv0006097	52240	6.44831		asv0008376	195	0.614125		asv0001892	300	1.74002
asv0007473	39533	1.41398		asv0016352	13106	6.44831		asv0008400	2531	1.74002		asv0044139	84	1.74002
asv0007483	37947	6.12726		asv0019242	10351	6.44831		asv0008440	7	0.307062		asv0087066	907	1.74002
asv0007508	15441	4.87038		asv0040471	3281	6.44831		asv0008548	14	0.818833		asv0094757	727	1.74002
asv0007598	38669	0.667714		asv0147057	361	6.44831		asv0008579	5018	2.04708		asv0100174	712	1.74002
asv0007652	35784	1.64965		asv0229144	161	6.44831		asv0008588	32939	1.84237		asv0111524	593	1.74002
asv0007658	38375	0.981932		asv0004585	75311	6.34596		asv0008600	30891	14.5343		asv0114770	580	1.74002
asv0007719	37382	9.03378		asv0016957	12421	6.34596		asv0008602	2444	3.48004		asv0141760	348	1.74002
asv0007771	37371	3.49568		asv0020306	9257	6.34596		asv0008691	31781	2.04708		asv0163974	302	1.74002
asv0007789	3	0.0785546		asv0021862	8501	6.34596		asv0008730	29879	14.5343		asv0170114	280	1.74002
asv0007993	45	0.117832		asv0045069	2771	6.34596		asv0008744	32093	1.63767		asv0185833	239	1.74002
asv0008012	491	0.314218		asv0008802	29119	6.2436		asv0008802	508	1.84237		asv0192327	225	1.74002
asv0008087	65	0.667714		asv0010585	24687	6.2436		asv0008805	31833	1.53531		asv0196545	216	1.74002
asv0008119	35390	0.706991		asv0016674	12753	6.2436		asv0008856	31514	1.22825		asv0225000	166	1.74002
asv0008143	35295	3.22074		asv0022326	8208	6.2436		asv0008908	31307	1.3306		asv0233730	153	1.74002
asv0008144	481	0.117832		asv0032188	4689	6.2436		asv0008979	8	0.511771		asv0265652	116	1.74002
asv0008209	795	0.157109		asv0172702	265	6.14125		asv0009023	1	0.102354		asv0330066	75	1.74002
asv0008286	34596	0.549882		asv0067806	1435	6.03889		asv0009113	30308	1.43296		asv0000606	65	1.63767
asv0008316	34393	0.314218		asv0097428	772	6.03889		asv0009158	25391	2.4565		asv0017390	4651	1.63767
asv0008359	33433	2.74941		asv0202028	202	6.03889		asv0009178	30044	1.22825		asv0021397	23	1.63767
asv0008376	2181	0.706991		asv0001588	105	5.93654		asv0009252	29754	1.74002		asv0034984	3815	1.63767
asv0008400	12369	2.47447		asv0004390	78583	5.93654		asv0009452	28996	2.25179		asv0065835	278	1.63767
asv0008440	33727	0.510605		asv0016400	13048	5.93654		asv0009529	28613	1.02354		asv0067033	1268	1.63767
asv0008548	32571	11.2726		asv0051375	2247	5.93654		asv0009560	10	0.307062		asv0095159	788	1.63767
asv0008579	7377	1.29615		asv0056142	1949	5.93654		asv0009631	1	0.102354		asv0097147	769	1.63767
asv0008588	32939	0.706991		asv0109580	629	5.83419		asv0009845	1	0.102354		asv0099938	713	1.63767
asv0008600	31528	5.61665		asv0145573	377	5.83419		asv0009866	27292	3.48004		asv0103062	687	1.63767
asv0008602	21943	6.28437		asv0202027	205	5.83419		asv0009892	12405	4.60594		asv0122976	512	1.63767
asv0008691	31784	0.864101		asv0016968	12411	5.73183		asv0009957	3	0.204708		asv0158430	323	1.63767
asv0008730	30625	5.61665		asv0132252	449	5.73183		asv0009962	26777	3.37769		asv0172034	264	1.63767
asv0008744	32132	1.06049		asv0240750	144	5.73183		asv0010053	4	0.307062		asv0178380	243	1.63767
asv0008751	31762	0.942655		asv0005493	57048	5.62948		asv0010076	26420	1.84237		asv0184542	243	1.63767
asv0008802	29626	3.10291		asv0088549	874	5.62948		asv0010197	13466	1.02354		asv0188716	228	1.63767
asv0008805	31842	0.824823		asv0234369	154	5.62948		asv0010231	25893	3.07062		asv0246932	139	1.63767
asv0008856	31570	0.589159		asv0012825	18510	5.52712		asv0010297	9	0.818833		asv0247089	138	1.63767
asv0008908	31310	0.628437		asv0022598	8050	5.52712		asv0010307	7	0.409417		asv0248057	129	1.63767
asv0008979	10545	1.53181		asv0001234	158	5.42477		asv0010312	25567	0.614125		asv0338849	73	1.63767
asv0009023	30771	1.7282		asv0001349	161	5.42477		asv0010332	6	0.204708		asv0345524	59	1.63767
asv0009113	30364	0.589159		asv0004863	6396	5.42477		asv0010354	17744	2.14944		asv0403564	50	1.63767
asv0009158	25488	1.09976		asv0022304	8217	5.42477		asv0010493	24798	2.86592		asv0436152	42	1.63767
asv0009178	30054	0.589159		asv0056325	1929	5.42477		asv0010501	3	0.204708		asv0509270	27	1.63767
asv0009252	29763	0.864101		asv0112437	586	5.42477		asv0010527	24886	1.43296		asv0031555	132	1.53531
asv0009445	28948	6.28437		asv0168788	287	5.42477		asv0010559	24769	6.96008		asv0035386	4043	1.53531
asv0009452	28996	0.864101		asv0216322	174	5.42477		asv0010575	11	0.511771		asv0037893	19	1.53531
asv0009529	28678	0.628437		asv0005145	63382	5.32242		asv0010668	24359	1.94473		asv0045151	2682	1.53531
asv0009560	28520	0.353496		asv0154027	340	5.32242		asv0010742	24173	1.43296		asv0045167	2762	1.53531
asv0009631	2	0.0785546		asv0031583	4836	5.22006		asv0010754	3	0.102354		asv0048819	2440	1.53531
asv0009688	28005	0.589159		asv0001365	1492	5.11771		asv0010786	23674	3.5824		asv0069775	1250	1.53531
asv0009801	27586	0.510605		asv0008602	17837	5.11771		asv0010847	2	0.102354		asv0133785	438	1.53531
asv0009845	26816	1.25687		asv0069771	1368	5.11771		asv0010889	2	0.204708		asv0134631	434	1.53531
asv0009866	27292	1.33543		asv0077246	1154	5.11771		asv0010964	54	0.102354		asv0145769	374	1.53531
asv0009892	16874	4.16339		asv0116203	567	5.11771		asv0011060	1	0.102354		asv0154565	337	1.53531
asv0009901	26914	0.471328		asv0143935	384	5.11771		asv0011110	19757	4.09417		asv0157591	319	1.53531
asv0009957	26955	5.06677		asv0179476	247	5.11771		asv0011165	22805	7.16479		asv0186597	215	1.53531
asv0009962	26939	1.41398		asv0214378	183	5.11771		asv0011220	1	0.102354		asv0217035	179	1.53531
asv0009967	10902	2.90652		asv0296680	96	5.11771		asv0011274	7	0.716479		asv0232219	148	1.53531
asv0009980	26576	4.75255		asv0005330	62158	5.01535		asv0011322	13931	1.53531		asv0234470	107	1.53531
asv0010053	25944	5.61665		asv0006147	51146	5.01535		asv0011332	19998	10.4401		asv0236783	151	1.53531
asv0010076	26422	0.746269		asv0010501	24959	5.01535		asv0011433	11	0.307062		asv0341289	69	1.53531
asv0010197	13470	0.549882		asv0040394	194	5.01535		asv0011594	21714	10.6448		asv0363220	62	1.53531
asv0010231	25897	1.29615		asv0147883	366	5.01535		asv0011620	21647	6.85773		asv0000189	80	1.43296
asv0010297	25616	1.09976		asv0001692	264671	4.913		asv0011696	21402	1.94473		asv0024372	316	1.43296
asv0010307	24887	1.7282		asv0083441	997	4.913		asv0011782	17536	2.76356		asv0040485	3283	1.43296
asv0010312	25568	0.274941		asv0209144	154	4.913		asv0011865	20961	2.14944		asv0071897	1294	1.43296
asv0010332	25499	1.06049		asv0277412	110	4.913		asv0012014	20112	2.04708		asv0074260	1211	1.43296
asv0010354	18601	1.02121		asv0014364	15552	4.81064		asv0012036	31	0.102354		asv0083338	987	1.43296
asv0010493	24809	1.53181		asv0190031	230	4.81064		asv0012098	19756	11.9754		asv0083399	1012	1.43296
asv0010501	24921	2.04242		asv0334207	75	4.81064		asv0012146	14749	3.5824		asv0083505	1011	1.43296
asv0010527	24890	0.706991		asv0000825	1305	4.70829		asv0012184	20110	1.02354		asv0110009	625	1.43296
asv0010559	24772	2.74941		asv0002078	20286	4.70829		asv0012209	20035	1.43296		asv0112351	599	1.43296
asv0010575	24724	0.549882		asv0018030	11002	4.70829		asv0012304	11	0.204708		asv0119868	481	1.43296
asv0010585	24497	2.39592		asv0028775	5526	4.70829		asv0012403	16263	1.74002		asv0129128	469	1.43296
asv0010668	24399	1.96386		asv0144336	381	4.70829		asv0012442	6	0.204708		asv0147916	366	1.43296
asv0010742	24178	0.667714		asv0285125	104	4.70829		asv0012448	19423	1.02354		asv0152111	348	1.43296
asv0010754	23729	0.942655		asv0304602	90	4.70829		asv0012454	19483	7.57421		asv0153799	341	1.43296
asv0010786	23675	1.41398		asv0000110	1614	4.60594		asv0012581	19	1.74002		asv0158725	322	1.43296
asv0010847	2	0.0392773		asv0008400	9829	4.60594		asv0012669	1	0.102354		asv0177618	261	1.43296
asv0010889	22948	0.510605		asv0011433	22073	4.60594		asv0012825	7	0.614125		asv0189669	231	1.43296
asv0010964	85	0.117832		asv0012436	19541	4.60594		asv0013256	89	0.102354		asv0193301	223	1.43296
asv0011017	23336	1.09976		asv0233617	155	4.60594		asv0013271	17629	4.40123		asv0210317	126	1.43296
asv0011060	23080	0.903378		asv0000815	587547	4.50358		asv0013333	17463	1.02354		asv0219590	170	1.43296
asv0011110	19757	1.57109		asv0016026	13350	4.50358		asv0013375	1	0.102354		asv0252476	133	1.43296
asv0011158	22878	0.314218		asv0021454	136	4.50358		asv0013380	15590	5.32242		asv0255410	127	1.43296
asv0011165	22805	2.74941		asv0027675	3045	4.50358		asv0013384	15193	1.63767		asv0279991	108	1.43296
asv0011220	22175	7.2663		asv0095922	780	4.50358		asv0013498	17085	1.3306		asv0296628	81	1.43296
asv0011272	22167	1.09976		asv0285124	104	4.50358		asv0013500	7416	4.81064		asv0304725	91	1.43296
asv0011274	22461	2.90652		asv0009023	30770	4.40123		asv0013599	1	0.102354		asv0306349	90	1.43296
asv0011322	15758	1.06049		asv0039655	3381	4.40123		asv0013627	17087	0.614125		asv0327925	37	1.43296
asv0011332	20219	4.28123		asv0245980	140	4.40123		asv0013716	16665	9.00716		asv0332254	73	1.43296
asv0011433	21547	1.88531		asv0001905	226917	4.29887		asv0013767	3623	0.614125		asv0345667	69	1.43296
asv0011438	22105	0.235664		asv0006664	45480	4.29887		asv0014028	16418	1.3306		asv0441353	40	1.43296
asv0011594	21715	4.12412		asv0006800	45003	4.29887		asv0014050	9	0.204708		asv0468379	24	1.43296
asv0011620	21647	2.63158		asv0068234	1422	4.29887		asv0014095	16275	1.63767		asv0501659	30	1.43296
asv0011628	21620	0.235664		asv0077694	1141	4.29887		asv0014202	3	0.102354		asv0588435	22	1.43296
asv0011661	21320	5.73449		asv0090456	879	4.29887		asv0014364	6	0.614125		asv0001676	39	1.3306
asv0011673	21467	0.314218		asv0105944	666	4.29887		asv0014448	14517	10.1331		asv0001957	220693	1.3306
asv0011696	21421	0.785546		asv0189167	218	4.29887		asv0014459	7	0.716479		asv0023573	219	1.3306
asv0011754	21025	6.44148		asv0204638	200	4.29887		asv0014684	14825	14.3296		asv0028560	5356	1.3306
asv0011757	21071	11.8617		asv0220140	145	4.29887		asv0014791	15170	1.74002		asv0044871	49	1.3306
asv0011782	17546	1.13904		asv0287917	102	4.29887		asv0014986	5163	2.4565		asv0078606	1052	1.3306
asv0011862	20609	2.71013		asv0352420	67	4.29887		asv0015069	13705	9.41658		asv0084547	990	1.3306
asv0011865	20970	1.17832		asv0001318	134	4.19652		asv0015079	43	0.102354		asv0140451	354	1.3306
asv0012014	20299	1.06049		asv0084466	991	4.19652		asv0015095	4	0.204708		asv0174402	270	1.3306
asv0012036	32	0.0785546		asv0087917	917	4.19652		asv0015197	14582	0.921187		asv0187913	232	1.3306
asv0012098	19980	4.87038		asv0130010	463	4.19652		asv0015261	14501	7.16479		asv0194192	220	1.3306
asv0012145	19224	5.45954		asv0147464	368	4.19652		asv0015342	13735	9.00716		asv0196071	216	1.3306
asv0012146	17356	2.67086		asv0197936	213	4.19652		asv0015378	2657	3.07062		asv0220140	21	1.3306
asv0012184	20143	0.549882		asv0000709	164	4.09417		asv0015598	37	1.94473		asv0226386	165	1.3306
asv0012209	20037	0.628437		asv0002587	159551	4.09417		asv0015646	3	0.102354		asv0255746	130	1.3306
asv0012304	11	0.0785546		asv0077339	1151	4.09417		asv0015674	724	0.818833		asv0269170	113	1.3306
asv0012374	1	0.0392773		asv0110704	614	4.09417		asv0015711	6	0.307062		asv0285539	104	1.3306
asv0012403	16814	0.864101		asv0343074	71	4.09417		asv0015729	1	0.102354		asv0311434	86	1.3306
asv0012436	19541	1.76748		asv0000694	93	3.99181		asv0015747	13741	3.68475		asv0316620	83	1.3306
asv0012442	18555	11.194		asv0015308	14424	3.99181		asv0015807	1	0.102354		asv0334110	58	1.3306
asv0012448	19427	0.510605		asv0041228	3194	3.99181		asv0015894	3	0.204708		asv0358184	63	1.3306
asv0012454	19486	3.02435		asv0066944	1464	3.99181		asv0015989	20	1.63767		asv0453816	39	1.3306
asv0012531	19295	0.314218		asv0089357	888	3.99181		asv0016026	1	0.102354		asv0457269	38	1.3306
asv0012581	19149	3.65279		asv0120013	535	3.99181		asv0016126	13323	0.409417		asv0565225	24	1.3306
asv0012660	18089	2.67086		asv0127287	481	3.99181		asv0016275	13191	1.22825		asv0000807	22	1.22825
asv0012669	17235	0.353496		asv0179076	257	3.99181		asv0016400	1	0.102354		asv0003500	24	1.22825
asv0012736	18846	0.471328		asv0195088	219	3.99181		asv0016412	9222	3.37769		asv0007323	33005	1.22825
asv0012797	18610	8.36606		asv0200944	207	3.99181		asv0016473	12963	6.85773		asv0021454	263	1.22825
asv0012818	18680	0.628437		asv0211375	172	3.99181		asv0016576	34	1.3306		asv0029062	3998	1.22825
asv0012825	18518	2.39592		asv0261383	124	3.99181		asv0016729	2	0.204708		asv0031666	4813	1.22825
asv0013044	17256	2.63158		asv0289309	86	3.99181		asv0016827	5	0.511771		asv0035771	3927	1.22825
asv0013256	89	0.0392773		asv0338560	73	3.99181		asv0017074	12119	5.73183		asv0043761	2870	1.22825
asv0013271	17636	1.7282		asv0007508	11077	3.88946		asv0017197	12157	0.921187		asv0051098	2212	1.22825
asv0013333	17620	0.471328		asv0007652	38327	3.88946		asv0017267	12086	1.02354		asv0073111	1260	1.22825
asv0013375	17545	0.274941		asv0010307	25383	3.88946		asv0017307	9361	3.68475		asv0086519	927	1.22825
asv0013380	15872	2.0817		asv0021836	57	3.88946		asv0017390	568	1.3306		asv0109590	613	1.22825
asv0013384	15292	0.746269		asv0062949	1618	3.88946		asv0017392	11953	2.35415		asv0134805	434	1.22825
asv0013498	17085	0.510605		asv0096817	778	3.88946		asv0017489	11880	0.511771		asv0147497	368	1.22825
asv0013500	10120	4.04556		asv0117200	558	3.88946		asv0017502	8	0.409417		asv0156581	300	1.22825
asv0013505	3	0.0392773		asv0177961	260	3.88946		asv0017935	1	0.102354		asv0171043	15	1.22825
asv0013599	16969	0.589159		asv0293676	98	3.88946		asv0017993	1	0.102354		asv0202175	205	1.22825
asv0013627	17092	0.314218		asv0295169	79	3.88946		asv0018232	32	0.102354		asv0218181	160	1.22825
asv0013716	16667	3.53496		asv0373998	59	3.88946		asv0018544	1301	2.86592		asv0262391	119	1.22825
asv0013726	16931	0.0785546		asv0150676	350	3.7871		asv0018593	10883	2.25179		asv0267960	104	1.22825
asv0013767	13439	0.510605		asv0302912	66	3.7871		asv0018612	111	0.818833		asv0268463	118	1.22825
asv0013928	16373	0.314218		asv0345356	70	3.7871		asv0018910	1	0.102354		asv0276874	110	1.22825
asv0013985	19	0.0785546		asv0015588	14054	3.68475		asv0018918	5	0.204708		asv0277564	104	1.22825
asv0014028	16418	0.510605		asv0077846	1134	3.68475		asv0018955	144	0.511771		asv0278006	110	1.22825
asv0014050	16018	0.274941		asv0083140	1019	3.68475		asv0019031	222	0.102354		asv0296732	51	1.22825
asv0014072	16339	0.471328		asv0089966	865	3.68475		asv0019051	1	0.102354		asv0309727	87	1.22825
asv0014095	16309	1.29615		asv0094258	817	3.68475		asv0019074	2	0.102354		asv0376832	56	1.22825
asv0014107	16300	0.196386		asv0206281	196	3.68475		asv0019278	10317	1.53531		asv0383267	50	1.22825
asv0014202	15170	2.51375		asv0255267	130	3.68475		asv0019299	10300	0.921187		asv0395905	40	1.22825
asv0014364	15558	2.0817		asv0327995	69	3.68475		asv0019302	1	0.102354		asv0427645	44	1.22825
asv0014448	14698	3.96701		asv0352426	66	3.68475		asv0019421	1158	2.86592		asv0441665	41	1.22825
asv0014459	15721	3.88845		asv0357483	65	3.68475		asv0019426	2984	3.99181		asv0488679	33	1.22825
asv0014535	14752	5.34171		asv0382933	56	3.68475		asv0019432	9005	2.35415		asv0684621	16	1.22825
asv0014587	6189	0.706991		asv0389198	54	3.68475		asv0019458	23	0.102354		asv0001130	31	1.1259
asv0014684	14825	5.49882		asv0000702	321	3.5824		asv0019614	10081	0.511771		asv0002536	23	1.1259
asv0014736	15279	0.196386		asv0000824	1257	3.5824		asv0019705	2	0.102354		asv0015747	12	1.1259
asv0014791	15170	0.667714		asv0042923	2999	3.5824		asv0019754	9808	5.52712		asv0049269	2050	1.1259
asv0014921	14970	0.864101		asv0073108	1263	3.5824		asv0019899	8	0.102354		asv0077931	131	1.1259
asv0014986	6936	2.35664		asv0141545	396	3.5824		asv0019957	4495	1.63767		asv0111999	31	1.1259
asv0015069	13980	3.69207		asv0171043	227	3.5824		asv0019959	9800	0.818833		asv0112613	30	1.1259
asv0015079	14727	0.903378		asv0183733	245	3.5824		asv0019964	14	1.3306		asv0129261	397	1.1259
asv0015095	4	0.0785546		asv0287920	102	3.5824		asv0020087	2	0.102354		asv0134122	301	1.1259
asv0015138	14539	5.73449		asv0302917	87	3.5824		asv0020129	1	0.102354		asv0139261	400	1.1259
asv0015197	14582	0.353496		asv0336340	74	3.5824		asv0020132	152	0.716479		asv0155266	323	1.1259
asv0015261	14503	2.78869		asv0043481	2938	3.48004		asv0020310	44	0.204708		asv0166382	294	1.1259
asv0015308	14424	1.53181		asv0216954	179	3.48004		asv0020341	9520	6.96008		asv0210912	183	1.1259
asv0015342	13737	3.53496		asv0221532	172	3.48004		asv0020443	3	0.204708		asv0211463	187	1.1259
asv0015378	10688	3.26002		asv0262452	123	3.48004		asv0020499	9398	5.11771		asv0214453	181	1.1259
asv0015405	14291	0.667714		asv0302910	92	3.48004		asv0020510	9339	3.07062		asv0218291	177	1.1259
asv0015410	14287	0.903378		asv0340782	72	3.48004		asv0020595	9335	0.409417		asv0220948	173	1.1259
asv0015512	12598	0.981932		asv0345360	68	3.48004		asv0020675	8317	1.43296		asv0220949	171	1.1259
asv0015588	13208	1.49254		asv0399507	51	3.48004		asv0020976	28	1.22825		asv0227088	158	1.1259
asv0015598	12939	3.41712		asv0406892	49	3.48004		asv0021062	2	0.102354		asv0229259	161	1.1259
asv0015646	12853	1.76748		asv0001973	120	3.37769		asv0021124	8942	1.63767		asv0229260	161	1.1259
asv0015674	11982	1.29615		asv0008979	30791	3.37769		asv0021158	7761	1.1259		asv0232984	154	1.1259
asv0015711	13564	0.510605		asv0012146	2751	3.37769		asv0021214	7551	1.53531		asv0235171	50	1.1259
asv0015729	13884	0.392773		asv0023784	7451	3.37769		asv0021247	1	0.102354		asv0238430	149	1.1259
asv0015747	13806	3.06363		asv0041347	3179	3.37769		asv0021370	8437	1.1259		asv0241614	131	1.1259
asv0015807	1	0.0392773		asv0050028	2349	3.37769		asv0021381	7	0.102354		asv0246921	137	1.1259
asv0015837	13333	3.10291		asv0144118	383	3.37769		asv0021397	174	0.818833		asv0253435	132	1.1259
asv0015857	13437	2.16025		asv0233620	149	3.37769		asv0021454	3543	3.37769		asv0256366	116	1.1259
asv0015894	13340	5.45954		asv0272481	84	3.37769		asv0021728	8578	0.307062		asv0263614	121	1.1259
asv0015916	13540	5.1846		asv0414597	47	3.37769		asv0021742	2	0.204708		asv0271467	113	1.1259
asv0015959	13583	0.353496		asv0002011	92	3.27533		asv0021807	8527	0.614125		asv0292336	99	1.1259
asv0015989	13507	3.69207		asv0017953	11469	3.27533		asv0021836	8406	2.4565		asv0313222	81	1.1259
asv0016026	13002	1.76748		asv0019975	9789	3.27533		asv0022098	7	0.511771		asv0314898	85	1.1259
asv0016027	13149	3.69207		asv0020670	7590	3.27533		asv0022175	8165	4.913		asv0322609	81	1.1259
asv0016126	13337	0.667714		asv0021742	8565	3.27533		asv0022224	8260	0.409417		asv0345677	70	1.1259
asv0016275	13199	0.746269		asv0033976	4319	3.27533		asv0022325	1	0.102354		asv0348058	68	1.1259
asv0016352	12750	2.47447		asv0059721	1764	3.27533		asv0022366	8186	1.43296		asv0355054	66	1.1259
asv0016400	12751	2.31736		asv0113782	589	3.27533		asv0022628	5	0.511771		asv0357215	25	1.1259
asv0016412	10501	2.35664		asv0124507	486	3.27533		asv0022851	7918	0.716479		asv0357788	65	1.1259
asv0016473	12964	2.67086		asv0158681	272	3.27533		asv0023206	7741	0.511771		asv0371363	60	1.1259
asv0016576	9542	2.31736		asv0184976	242	3.27533		asv0023329	7679	1.94473		asv0380236	57	1.1259
asv0016598	11923	1.76748		asv0190856	226	3.27533		asv0023523	4244	1.22825		asv0386967	55	1.1259
asv0016653	12771	2.78869		asv0199934	208	3.27533		asv0023573	349	1.22825		asv0392996	53	1.1259
asv0016674	12220	2.39592		asv0211983	182	3.27533		asv0023799	136	0.102354		asv0403332	49	1.1259
asv0016729	12532	6.79497		asv0238324	149	3.27533		asv0023907	4435	2.4565		asv0407646	47	1.1259
asv0016762	12646	0.785546		asv0343077	71	3.27533		asv0024231	1	0.102354		asv0420879	42	1.1259
asv0016810	12255	1.06049		asv0354961	66	3.27533		asv0024297	6688	1.84237		asv0428359	43	1.1259
asv0016827	5	0.196386		asv0373975	59	3.27533		asv0024308	4	0.102354		asv0442439	39	1.1259
asv0016872	12528	0.117832		asv0374002	59	3.27533		asv0024313	2	0.204708		asv0480763	34	1.1259
asv0016957	12353	2.43519		asv0376945	58	3.27533		asv0024372	2412	0.818833		asv0493476	31	1.1259
asv0016968	12009	2.19953		asv0009845	26815	3.17298		asv0024387	2	0.102354		asv0505071	30	1.1259
asv0017074	12122	2.27808		asv0015747	55	3.17298		asv0024445	98	0.307062		asv0518470	28	1.1259
asv0017197	12157	0.353496		asv0018000	9055	3.17298		asv0024563	28	2.04708		asv0606587	21	1.1259
asv0017267	12087	0.43205		asv0038851	3499	3.17298		asv0024568	7070	5.42477		asv0616118	20	1.1259
asv0017287	12074	0.353496		asv0052844	2147	3.17298		asv0024775	1	0.102354		asv0630675	19	1.1259
asv0017307	9760	1.96386		asv0087954	924	3.17298		asv0024999	1457	2.14944		asv0666229	16	1.1259
asv0017390	8146	1.80676		asv0103905	689	3.17298		asv0025022	6283	5.52712		asv0707757	15	1.1259
asv0017392	11962	1.17832		asv0172828	57	3.17298		asv0025028	6890	1.74002		asv0007414	21	1.02354
asv0017460	10979	0.314218		asv0173735	271	3.17298		asv0025156	6060	0.921187		asv0027310	6049	1.02354
asv0017489	11880	0.196386		asv0254258	125	3.17298		asv0025202	2450	3.17298		asv0038152	3593	1.02354
asv0017502	11866	0.824823		asv0257252	128	3.17298		asv0025250	6799	8.7001		asv0042171	204	1.02354
asv0017745	11646	0.392773		asv0274875	104	3.17298		asv0025542	3504	1.84237		asv0055456	1920	1.02354
asv0017817	11328	2.78869		asv0277404	108	3.17298		asv0025650	30	0.102354		asv0073381	988	1.02354
asv0017931	10667	1.68892		asv0309526	56	3.17298		asv0025694	6	0.614125		asv0078355	632	1.02354
asv0017935	11478	3.88845		asv0318239	83	3.17298		asv0026181	6458	0.921187		asv0126996	13	1.02354
asv0017953	11146	1.25687		asv0376982	58	3.17298		asv0026649	4	0.409417		asv0148680	349	1.02354
asv0017993	11435	0.471328		asv0403133	50	3.17298		asv0026708	6127	4.50358		asv0160324	316	1.02354
asv0018000	9111	1.25687		asv0422938	45	3.17298		asv0026788	3732	2.76356		asv0165166	297	1.02354
asv0018030	10888	1.80676		asv0007220	41482	3.07062		asv0026821	6210	1.84237		asv0176921	262	1.02354
asv0018183	10719	1.53181		asv0036571	3845	3.07062		asv0026961	6	0.102354		asv0182956	247	1.02354
asv0018204	9684	6.4022		asv0042348	3061	3.07062		asv0026962	27	0.204708		asv0189287	176	1.02354
asv0018232	32	0.0392773		asv0046498	2637	3.07062		asv0027015	5428	1.43296		asv0205297	199	1.02354
asv0018436	11033	0.549882		asv0064630	1554	3.07062		asv0027090	2	0.102354		asv0206359	197	1.02354
asv0018544	4683	2.51375		asv0113108	595	3.07062		asv0027234	441	0.614125		asv0206360	191	1.02354
asv0018593	10883	0.864101		asv0121545	523	3.07062		asv0027347	4173	1.1259		asv0217680	178	1.02354
asv0018612	790	1.09976		asv0145579	377	3.07062		asv0027359	5480	0.307062		asv0221618	157	1.02354
asv0018726	10751	0.274941		asv0154763	337	3.07062		asv0027568	4908	1.22825		asv0228580	150	1.02354
asv0018762	10722	0.549882		asv0175142	267	3.07062		asv0027629	3516	0.409417		asv0230718	145	1.02354
asv0018910	10309	0.549882		asv0198950	211	3.07062		asv0027638	5126	1.63767		asv0255563	120	1.02354
asv0018918	5	0.0785546		asv0225624	166	3.07062		asv0027675	413	1.63767		asv0256295	93	1.02354
asv0018935	10471	3.73134		asv0236694	150	3.07062		asv0027686	5916	1.63767		asv0257384	127	1.02354
asv0018955	144	0.196386		asv0311242	87	3.07062		asv0027709	4062	1.53531		asv0265758	119	1.02354
asv0019031	239	0.117832		asv0379895	56	3.07062		asv0028002	1	0.102354		asv0271498	109	1.02354
asv0019051	10435	0.392773		asv0426863	44	3.07062		asv0028137	18	0.102354		asv0283604	16	1.02354
asv0019056	10517	0.274941		asv0427253	44	3.07062		asv0028176	5743	9.826		asv0287959	101	1.02354
asv0019074	10498	0.353496		asv0446132	40	3.07062		asv0028187	5305	2.25179		asv0298399	95	1.02354
asv0019096	10477	0.981932		asv0037001	3773	2.96827		asv0028265	5547	2.76356		asv0309526	12	1.02354
asv0019176	10411	0.942655		asv0055484	1989	2.96827		asv0028609	346	1.1259		asv0311688	63	1.02354
asv0019242	10351	2.47447		asv0075314	1081	2.96827		asv0028729	5088	0.511771		asv0317442	84	1.02354
asv0019262	10332	0.235664		asv0076375	1087	2.96827		asv0028773	1137	0.409417		asv0319097	83	1.02354
asv0019278	10319	0.667714		asv0086344	953	2.96827		asv0028857	4727	0.614125		asv0320687	82	1.02354
asv0019299	10306	0.589159		asv0105399	673	2.96827		asv0028903	4398	0.921187		asv0324528	80	1.02354
asv0019302	9919	0.510605		asv0181741	250	2.96827		asv0028965	4	0.204708		asv0348011	66	1.02354
asv0019371	10182	3.92773		asv0196939	214	2.96827		asv0028996	12	0.818833		asv0348051	68	1.02354
asv0019421	3268	2.00314		asv0248685	129	2.96827		asv0029010	1496	2.35415		asv0353632	65	1.02354
asv0019426	4875	2.9458		asv0262438	123	2.96827		asv0029152	1	0.102354		asv0360699	64	1.02354
asv0019432	9007	0.981932		asv0263492	122	2.96827		asv0029190	161	0.307062		asv0386408	55	1.02354
asv0019458	10191	0.43205		asv0274881	110	2.96827		asv0029415	374	0.409417		asv0386745	54	1.02354
asv0019501	10140	0.0785546		asv0312999	86	2.96827		asv0029706	5286	0.307062		asv0389661	52	1.02354
asv0019555	10091	0.589159		asv0352440	66	2.96827		asv0029814	341	0.409417		asv0391110	52	1.02354
asv0019614	10082	0.235664		asv0427206	44	2.96827		asv0029856	71	0.102354		asv0396460	52	1.02354
asv0019705	9576	8.4839		asv0441196	41	2.96827		asv0029876	6	0.511771		asv0403935	50	1.02354
asv0019754	9808	2.12097		asv0009892	3703	2.86592		asv0030022	4280	1.02354		asv0427740	44	1.02354
asv0019899	4857	0.235664		asv0010668	38	2.86592		asv0030138	472	0.102354		asv0431969	43	1.02354
asv0019957	4897	1.13904		asv0011017	23336	2.86592		asv0030301	4409	1.43296		asv0441605	26	1.02354
asv0019959	9801	0.353496		asv0011272	22581	2.86592		asv0030432	4273	8.39304		asv0441664	41	1.02354
asv0019964	9692	2.71013		asv0022420	8151	2.86592		asv0030529	5034	2.25179		asv0443724	41	1.02354
asv0019975	9414	1.25687		asv0088029	923	2.86592		asv0030691	1	0.102354		asv0446639	39	1.02354
asv0020000	8976	0.981932		asv0091847	856	2.86592		asv0030692	4336	1.3306		asv0457267	36	1.02354
asv0020087	8974	5.38099		asv0093447	824	2.86592		asv0031424	707	0.614125		asv0463032	37	1.02354
asv0020129	9657	0.549882		asv0114114	584	2.86592		asv0031515	4852	0.921187		asv0474661	35	1.02354
asv0020132	183	0.392773		asv0177957	260	2.86592		asv0031555	1109	2.55885		asv0483844	34	1.02354
asv0020298	9204	0.981932		asv0220363	174	2.86592		asv0031666	1	0.102354		asv0487499	32	1.02354
asv0020306	9231	2.43519		asv0229896	159	2.86592		asv0031850	503	0.818833		asv0517647	19	1.02354
asv0020310	2349	0.667714		asv0230634	158	2.86592		asv0031886	1	0.102354		asv0576010	23	1.02354
asv0020315	9538	0.157109		asv0237501	149	2.86592		asv0031957	4745	0.921187		asv0591557	22	1.02354
asv0020341	9522	2.71013		asv0240747	146	2.86592		asv0032160	4559	0.818833		asv0615667	19	1.02354
asv0020420	9463	0.903378		asv0247802	137	2.86592		asv0032177	258	0.716479		asv0628918	19	1.02354
asv0020443	1141	0.471328		asv0251459	133	2.86592		asv0032188	3	0.307062		asv0631198	19	1.02354
asv0020499	9398	1.96386		asv0286492	103	2.86592		asv0032327	289	0.307062		asv0647107	18	1.02354
asv0020509	9392	0.628437		asv0289319	101	2.86592		asv0032400	19	0.102354		asv0647730	18	1.02354
asv0020510	9361	1.92459		asv0301304	93	2.86592		asv0032423	2	0.204708		asv0710469	15	1.02354
asv0020564	8304	0.274941		asv0441269	40	2.86592		asv0032598	4544	3.17298		asv0732673	13	1.02354
asv0020595	9336	0.196386		asv0456858	38	2.86592		asv0032729	78	0.204708		asv0762579	10	1.02354
asv0020670	7320	1.25687		asv0016412	1321	2.76356		asv0032803	923	0.716479		asv0000650	43	0.921187
asv0020675	8321	0.589159		asv0016810	12606	2.76356		asv0032977	2	0.102354		asv0000824	16	0.921187
asv0020936	9079	0.274941		asv0045249	2755	2.76356		asv0033251	37	2.86592		asv0002078	153	0.921187
asv0020951	9068	0.746269		asv0147884	366	2.76356		asv0033265	4451	0.716479		asv0004609	13	0.921187
asv0020976	8882	4.43833		asv0149952	357	2.76356		asv0033266	1	0.102354		asv0015729	13883	0.921187
asv0021040	9009	0.157109		asv0157556	305	2.76356		asv0033634	2	0.204708		asv0022325	8194	0.921187
asv0021062	8926	5.77376		asv0169763	284	2.76356		asv0033790	2	0.102354		asv0071178	127	0.921187
asv0021124	8946	0.746269		asv0196481	214	2.76356		asv0034146	1	0.102354		asv0107000	555	0.921187
asv0021138	8941	0.589159		asv0206846	196	2.76356		asv0034234	4266	2.55885		asv0117395	557	0.921187
asv0021158	8018	0.589159		asv0331990	75	2.76356		asv0034379	4239	0.204708		asv0131234	451	0.921187
asv0021194	4	0.117832		asv0338561	54	2.76356		asv0034429	3	0.102354		asv0136332	425	0.921187
asv0021214	7557	0.706991		asv0362845	57	2.76356		asv0034620	4183	0.921187		asv0138377	414	0.921187
asv0021223	8884	0.196386		asv0368283	61	2.76356		asv0034621	3421	0.614125		asv0158681	22	0.921187
asv0021236	8873	0.0392773		asv0379878	56	2.76356		asv0034745	4155	0.511771		asv0166107	293	0.921187
asv0021247	8858	0.314218		asv0446116	40	2.76356		asv0034903	4118	0.307062		asv0167006	292	0.921187
asv0021370	8437	0.43205		asv0462345	37	2.76356		asv0034930	4126	0.716479		asv0167776	18	0.921187
asv0021381	203	0.117832		asv0000849	558390	2.66121		asv0034984	2	0.102354		asv0184651	203	0.921187
asv0021397	365	1.49254		asv0001984	34	2.66121		asv0035252	134	0.204708		asv0186229	239	0.921187
asv0021454	3941	3.49568		asv0007323	182	2.66121		asv0035275	1	0.102354		asv0189627	228	0.921187
asv0021728	8578	0.117832		asv0037038	3765	2.66121		asv0035429	60	2.76356		asv0192836	207	0.921187
asv0021742	8554	1.37471		asv0061185	1695	2.66121		asv0035433	4032	0.204708		asv0197499	214	0.921187
asv0021784	8440	0.314218		asv0067771	1437	2.66121		asv0035620	3996	2.35415		asv0198684	212	0.921187
asv0021807	8527	0.235664		asv0089842	889	2.66121		asv0035831	7	0.716479		asv0198999	210	0.921187
asv0021836	8470	2.63158		asv0106984	655	2.66121		asv0035881	25	1.74002		asv0232475	157	0.921187
asv0021862	7982	2.43519		asv0117919	552	2.66121		asv0036068	3755	0.921187		asv0245161	141	0.921187
asv0021887	8277	4.12412		asv0126996	37	2.66121		asv0036077	3919	0.511771		asv0269171	79	0.921187
asv0022085	8346	0.549882		asv0157328	321	2.66121		asv0036080	6	0.307062		asv0280056	108	0.921187
asv0022098	7923	7.34485		asv0169754	284	2.66121		asv0036679	3826	1.22825		asv0298656	92	0.921187
asv0022175	8165	1.88531		asv0251399	133	2.66121		asv0036810	1	0.102354		asv0309753	88	0.921187
asv0022224	8260	0.157109		asv0261376	124	2.66121		asv0037390	3563	1.43296		asv0330173	77	0.921187
asv0022304	8195	2.0817		asv0320083	82	2.66121		asv0037496	3694	3.99181		asv0348057	68	0.921187
asv0022305	8217	0.196386		asv0347719	69	2.66121		asv0037749	3653	0.614125		asv0358926	52	0.921187
asv0022325	8200	0.549882		asv0406995	48	2.66121		asv0037873	43	0.204708		asv0371427	58	0.921187
asv0022326	8208	2.39592		asv0414605	47	2.66121		asv0037893	45	3.99181		asv0372454	60	0.921187
asv0022366	8186	0.549882		asv0422904	45	2.66121		asv0038074	1153	0.818833		asv0384406	56	0.921187
asv0022420	7881	1.09976		asv0441099	41	2.66121		asv0038078	3607	0.102354		asv0389193	9	0.921187
asv0022489	8039	3.37785		asv0441128	41	2.66121		asv0038152	3	0.204708		asv0406666	16	0.921187
asv0022598	8010	2.12097		asv0441189	41	2.66121		asv0038400	2	0.204708		asv0411108	48	0.921187
asv0022628	8028	0.785546		asv0462407	37	2.66121		asv0038460	3278	2.04708		asv0415096	47	0.921187
asv0022785	7964	0.235664		asv0480264	34	2.66121		asv0038479	241	0.614125		asv0423314	45	0.921187
asv0022851	7920	0.353496		asv0001915	709	2.55885		asv0038519	3542	0.307062		asv0425159	43	0.921187
asv0023047	1	0.0392773		asv0006543	47285	2.55885		asv0038797	28	0.102354		asv0426982	44	0.921187
asv0023114	7786	0.667714		asv0006831	44526	2.55885		asv0038914	3485	0.614125		asv0428341	44	0.921187
asv0023206	7742	0.235664		asv0010332	25493	2.55885		asv0039062	3019	0.614125		asv0432108	43	0.921187
asv0023329	7679	0.746269		asv0015512	14148	2.55885		asv0039145	3456	0.307062		asv0436808	42	0.921187
asv0023485	7296	0.549882		asv0019096	10477	2.55885		asv0039185	3455	0.204708		asv0451960	39	0.921187
asv0023511	7585	0.157109		asv0020000	9774	2.55885		asv0039236	163	0.102354		asv0451976	32	0.921187
asv0023523	6077	1.53181		asv0020298	9547	2.55885		asv0039426	3418	1.53531		asv0468515	33	0.921187
asv0023525	7577	0.43205		asv0025694	6625	2.55885		asv0039439	1	0.102354		asv0474275	35	0.921187
asv0023573	1438	1.53181		asv0026788	1740	2.55885		asv0039655	5	0.409417		asv0497049	21	0.921187
asv0023735	7082	0.785546		asv0035429	59	2.55885		asv0039833	3249	4.19652		asv0504506	31	0.921187
asv0023748	7471	0.549882		asv0038526	3540	2.55885		asv0040394	3098	0.921187		asv0520989	29	0.921187
asv0023762	7462	0.510605		asv0040474	3286	2.55885		asv0040401	3294	5.01535		asv0545891	26	0.921187
asv0023784	7424	1.29615		asv0051066	2266	2.55885		asv0040471	3	0.307062		asv0576782	23	0.921187
asv0023799	145	0.0785546		asv0052287	2185	2.55885		asv0040557	12	0.716479		asv0577955	23	0.921187
asv0023907	5312	2.00314		asv0064137	1574	2.55885		asv0040626	1	0.102354		asv0601924	20	0.921187
asv0023938	7197	0.471328		asv0070040	1361	2.55885		asv0041228	2	0.204708		asv0606572	20	0.921187
asv0024188	7218	0.706991		asv0075612	1194	2.55885		asv0041347	1	0.102354		asv0615655	18	0.921187
asv0024231	7252	0.235664		asv0080616	1072	2.55885		asv0041783	2	0.102354		asv0628842	18	0.921187
asv0024297	6920	1.17832		asv0121164	523	2.55885		asv0042171	2280	1.53531		asv0630301	19	0.921187
asv0024303	7221	0.274941		asv0122697	514	2.55885		asv0042348	2	0.204708		asv0666341	14	0.921187
asv0024308	7218	0.43205		asv0140405	403	2.55885		asv0042374	2109	0.818833		asv0666427	17	0.921187
asv0024313	2	0.0785546		asv0163654	298	2.55885		asv0042778	1	0.102354		asv0706420	15	0.921187
asv0024372	3515	1.09976		asv0174441	268	2.55885		asv0043650	2921	1.74002		asv0708009	14	0.921187
asv0024387	6373	4.87038		asv0180211	254	2.55885		asv0043914	2485	0.102354		asv0708109	14	0.921187
asv0024445	99	0.157109		asv0189592	231	2.55885		asv0043971	2663	14.1249		asv0758744	13	0.921187
asv0024563	7094	3.29929		asv0229161	161	2.55885		asv0044101	1371	1.84237		asv0842503	11	0.921187
asv0024568	7070	2.0817		asv0244162	134	2.55885		asv0044139	215	1.1259		asv0000607	38	0.818833
asv0024775	7007	0.942655		asv0296495	79	2.55885		asv0044195	919	2.4565		asv0000953	40	0.818833
asv0024817	6844	3.02435		asv0311247	85	2.55885		asv0044207	6	0.511771		asv0001387	36	0.818833
asv0024860	6974	0.903378		asv0325981	79	2.55885		asv0044256	1	0.102354		asv0002587	30	0.818833
asv0024871	6830	0.157109		asv0332021	76	2.55885		asv0044595	1	0.102354		asv0017460	10979	0.818833
asv0024912	6951	0.549882		asv0451311	39	2.55885		asv0044822	1444	1.43296		asv0018612	120	0.818833
asv0024999	4198	2.0817		asv0462395	37	2.55885		asv0044871	108	1.02354		asv0024297	37	0.818833
asv0025022	6415	2.23881		asv0000807	42	2.4565		asv0045022	2580	0.716479		asv0046523	240	0.818833
asv0025028	6895	0.864101		asv0001657	1622	2.4565		asv0045335	2747	1.94473		asv0047069	119	0.818833
asv0025156	6836	0.628437		asv0008751	32107	2.4565		asv0045595	1403	0.921187		asv0047801	966	0.818833
asv0025202	3441	2.9458		asv0016576	42	2.4565		asv0045772	96	0.102354		asv0112383	269	0.818833
asv0025250	6806	3.53496		asv0019176	10411	2.4565		asv0045855	2698	1.43296		asv0132053	148	0.818833
asv0025277	6794	0.235664		asv0031788	4788	2.4565		asv0045876	927	0.307062		asv0167587	288	0.818833
asv0025542	4480	1.61037		asv0044195	1705	2.4565		asv0045877	1754	1.22825		asv0179578	256	0.818833
asv0025650	30	0.0392773		asv0064713	1549	2.4565		asv0045922	2692	0.409417		asv0187072	212	0.818833
asv0025688	6645	0.549882		asv0069208	1381	2.4565		asv0045925	50	0.204708		asv0193763	221	0.818833
asv0025694	6631	1.2176		asv0091436	863	2.4565		asv0046130	2611	1.02354		asv0194226	221	0.818833
asv0025702	6642	0.0392773		asv0099347	746	2.4565		asv0046498	3	0.307062		asv0204662	189	0.818833
asv0025822	6594	0.274941		asv0108789	637	2.4565		asv0046523	786	1.94473		asv0210423	187	0.818833
asv0025897	6222	0.628437		asv0117689	553	2.4565		asv0046881	2607	1.1259		asv0220572	165	0.818833
asv0025944	6394	0.746269		asv0165142	292	2.4565		asv0046920	3	0.204708		asv0239271	148	0.818833
asv0026152	6471	0.471328		asv0166670	294	2.4565		asv0047069	148	1.22825		asv0245912	135	0.818833
asv0026181	6460	0.392773		asv0211980	187	2.4565		asv0047311	2574	0.307062		asv0250776	135	0.818833
asv0026342	6394	0.0392773		asv0213718	184	2.4565		asv0047371	2436	1.1259		asv0253450	132	0.818833
asv0026578	6308	0.628437		asv0239148	147	2.4565		asv0047433	83	0.307062		asv0254388	131	0.818833
asv0026649	6087	5.97015		asv0260356	125	2.4565		asv0047447	2184	1.43296		asv0262587	122	0.818833
asv0026708	6127	1.7282		asv0389305	54	2.4565		asv0047470	2255	11.6684		asv0266979	119	0.818833
asv0026788	5653	2.98507		asv0427140	44	2.4565		asv0047557	2551	0.716479		asv0281162	106	0.818833
asv0026804	6194	0.196386		asv0431735	43	2.4565		asv0047564	3	0.307062		asv0318172	82	0.818833
asv0026805	6228	0.43205		asv0468188	36	2.4565		asv0047612	3	0.307062		asv0318353	82	0.818833
asv0026821	6212	0.746269		asv0480273	34	2.4565		asv0047801	262	0.511771		asv0323132	81	0.818833
asv0026961	6134	0.274941		asv0501167	31	2.4565		asv0047889	1198	0.409417		asv0334513	30	0.818833
asv0026962	166	0.157109		asv0001387	123	2.35415		asv0047896	2521	0.102354		asv0344140	71	0.818833
asv0027015	5796	0.746269		asv0010754	23969	2.35415		asv0047923	2519	0.204708		asv0347852	63	0.818833
asv0027090	6125	0.785546		asv0015410	14287	2.35415		asv0048060	1649	1.22825		asv0373875	55	0.818833
asv0027103	5898	0.0785546		asv0020420	9463	2.35415		asv0048076	2145	0.204708		asv0374322	58	0.818833
asv0027234	675	0.353496		asv0024775	7006	2.35415		asv0048123	43	0.102354		asv0377140	49	0.818833
asv0027310	6049	0.392773		asv0024860	6974	2.35415		asv0048247	2484	0.818833		asv0383602	56	0.818833
asv0027347	5190	0.706991		asv0061773	1670	2.35415		asv0048337	2478	2.66121		asv0386409	55	0.818833
asv0027359	5969	0.196386		asv0074134	1235	2.35415		asv0048370	498	0.614125		asv0389513	54	0.818833
asv0027387	6021	0.510605		asv0096941	780	2.35415		asv0048393	285	0.204708		asv0389663	54	0.818833
asv0027568	4908	0.471328		asv0191809	226	2.35415		asv0048400	2474	0.716479		asv0390891	54	0.818833
asv0027629	3958	0.353496		asv0197933	213	2.35415		asv0048422	2478	1.02354		asv0399899	51	0.818833
asv0027638	5429	0.942655		asv0202039	205	2.35415		asv0048582	1	0.102354		asv0408909	49	0.818833
asv0027675	3471	2.43519		asv0205220	197	2.35415		asv0048595	2464	3.5824		asv0419532	46	0.818833
asv0027686	5916	0.628437		asv0219484	175	2.35415		asv0048596	2464	1.53531		asv0420626	35	0.818833
asv0027702	5910	0.471328		asv0229159	161	2.35415		asv0048614	99	0.409417		asv0436679	37	0.818833
asv0027709	4522	0.942655		asv0231361	158	2.35415		asv0048819	1	0.102354		asv0436804	41	0.818833
asv0028002	5813	0.392773		asv0245038	140	2.35415		asv0048859	2108	1.84237		asv0436805	41	0.818833
asv0028137	3254	0.903378		asv0332467	36	2.35415		asv0049203	45	0.204708		asv0438877	40	0.818833
asv0028165	5762	0.667714		asv0334203	75	2.35415		asv0049493	176	0.204708		asv0459268	38	0.818833
asv0028176	5745	3.8099		asv0340590	70	2.35415		asv0049618	407	0.102354		asv0462923	37	0.818833
asv0028187	5515	0.903378		asv0357472	65	2.35415		asv0049865	2362	1.84237		asv0463012	28	0.818833
asv0028265	5590	1.64965		asv0368190	32	2.35415		asv0049959	1995	1.53531		asv0501929	29	0.818833
asv0028383	5693	0.392773		asv0386069	42	2.35415		asv0050150	1985	1.84237		asv0502116	31	0.818833
asv0028560	5357	0.549882		asv0389354	54	2.35415		asv0050266	2314	1.02354		asv0512369	30	0.818833
asv0028609	743	0.589159		asv0427154	40	2.35415		asv0050308	2328	0.716479		asv0512925	30	0.818833
asv0028729	5130	0.392773		asv0451307	39	2.35415		asv0050737	28	0.204708		asv0534960	24	0.818833
asv0028773	5572	0.314218		asv0456839	38	2.35415		asv0051019	1	0.102354		asv0538813	27	0.818833
asv0028775	5526	1.80676		asv0493805	32	2.35415		asv0051066	3	0.102354		asv0555932	25	0.818833
asv0028857	5170	0.43205		asv0001616	813	2.25179		asv0051080	292	0.716479		asv0565221	24	0.818833
asv0028903	4768	0.510605		asv0007118	41737	2.25179		asv0051097	6	0.307062		asv0566396	24	0.818833
asv0028965	5513	0.706991		asv0011060	23197	2.25179		asv0051639	2026	0.614125		asv0566919	24	0.818833
asv0028996	5474	0.471328		asv0013500	2138	2.25179		asv0051708	3	0.307062		asv0576246	23	0.818833
asv0029010	3833	2.39592		asv0014921	14970	2.25179		asv0052182	1940	0.716479		asv0587325	21	0.818833
asv0029062	3998	0.471328		asv0028137	5385	2.25179		asv0052240	2186	0.409417		asv0603889	21	0.818833
asv0029152	5456	0.157109		asv0044256	2849	2.25179		asv0052272	320	0.102354		asv0615696	15	0.818833
asv0029160	5453	0.549882		asv0056538	1924	2.25179		asv0052957	2139	1.94473		asv0618305	19	0.818833
asv0029190	164	0.157109		asv0067570	1444	2.25179		asv0053220	59	0.102354		asv0622123	20	0.818833
asv0029415	434	0.235664		asv0070242	1353	2.25179		asv0053316	3	0.102354		asv0647123	16	0.818833
asv0029426	5370	0.117832		asv0075449	1200	2.25179		asv0053319	1416	1.22825		asv0649273	14	0.818833
asv0029536	5336	0.196386		asv0090570	877	2.25179		asv0053407	4	0.409417		asv0654868	16	0.818833
asv0029612	4320	0.157109		asv0094591	487	2.25179		asv0053425	2111	0.716479		asv0685080	11	0.818833
asv0029706	5287	0.157109		asv0112031	605	2.25179		asv0053495	2108	0.204708		asv0688210	16	0.818833
asv0029814	3287	0.549882		asv0113778	589	2.25179		asv0053756	2	0.204708		asv0688747	16	0.818833
asv0029829	5258	0.353496		asv0129713	465	2.25179		asv0054043	37	0.307062		asv0717371	15	0.818833
asv0029856	71	0.0392773		asv0131589	453	2.25179		asv0054149	9	0.614125		asv0731237	13	0.818833
asv0029876	5247	0.510605		asv0139813	406	2.25179		asv0054218	910	0.511771		asv0735978	11	0.818833
asv0030022	4280	0.392773		asv0141368	398	2.25179		asv0054401	2052	0.409417		asv0757587	9	0.818833
asv0030138	490	0.0785546		asv0161939	309	2.25179		asv0054522	2044	0.716479		asv0760439	12	0.818833
asv0030141	1	0.0392773		asv0163652	304	2.25179		asv0054642	1836	0.307062		asv0760451	11	0.818833
asv0030301	4410	0.589159		asv0184983	240	2.25179		asv0054662	2035	1.94473		asv0796639	10	0.818833
asv0030432	4273	3.22074		asv0202574	203	2.25179		asv0054739	2031	0.511771		asv0879937	10	0.818833
asv0030529	5034	0.864101		asv0208025	194	2.25179		asv0055083	117	0.614125		asv0889447	10	0.818833
asv0030691	5037	0.43205		asv0340827	72	2.25179		asv0055147	2007	0.409417		asv0002561	12	0.716479
asv0030692	4337	0.549882		asv0345381	69	2.25179		asv0055247	1919	6.14125		asv0003188	21	0.716479
asv0030760	5021	0.117832		asv0354925	58	2.25179		asv0055847	1968	0.409417		asv0019056	10517	0.716479
asv0031017	4954	0.274941		asv0365510	62	2.25179		asv0055930	251	0.716479		asv0019421	67	0.716479
asv0031120	4934	0.746269		asv0377100	35	2.25179		asv0056122	16	0.409417		asv0061034	14	0.716479
asv0031424	933	0.43205		asv0410685	44	2.25179		asv0056203	1945	0.614125		asv0137647	301	0.716479
asv0031515	4853	0.392773		asv0410745	48	2.25179		asv0056325	4	0.409417		asv0148792	127	0.716479
asv0031555	3271	2.00314		asv0414696	47	2.25179		asv0056389	1933	1.3306		asv0162629	303	0.716479
asv0031583	4836	2.00314		asv0427205	44	2.25179		asv0056404	1928	2.96827		asv0165235	298	0.716479
asv0031666	4815	0.549882		asv0456750	38	2.25179		asv0056538	1	0.102354		asv0166077	293	0.716479
asv0031788	4788	0.942655		asv0467948	29	2.25179		asv0056578	1567	0.614125		asv0166689	290	0.716479
asv0031796	4786	0.235664		asv0486971	33	2.25179		asv0056581	1763	12.1801		asv0186749	238	0.716479
asv0031850	874	0.43205		asv0493849	32	2.25179		asv0056606	134	0.102354		asv0207486	195	0.716479
asv0031886	4762	0.353496		asv0525078	28	2.25179		asv0056666	117	0.204708		asv0211397	8	0.716479
asv0031957	4745	0.353496		asv0003150	124710	2.14944		asv0056798	28	0.102354		asv0218964	176	0.716479
asv0032160	4560	0.353496		asv0006534	46168	2.14944		asv0056866	1808	0.204708		asv0242318	144	0.716479
asv0032177	346	0.43205		asv0015378	7069	2.14944		asv0057020	1	0.102354		asv0245145	139	0.716479
asv0032188	4579	2.55302		asv0034262	4260	2.14944		asv0057028	1900	0.102354		asv0248814	135	0.716479
asv0032327	1006	0.157109		asv0062260	1650	2.14944		asv0057113	1814	2.4565		asv0251884	134	0.716479
asv0032389	4602	5.26316		asv0073506	1255	2.14944		asv0057199	78	0.511771		asv0252475	124	0.716479
asv0032400	19	0.0392773		asv0084762	948	2.14944		asv0057411	6	0.307062		asv0261689	124	0.716479
asv0032423	2	0.0785546		asv0092911	828	2.14944		asv0057430	2	0.102354		asv0262588	123	0.716479
asv0032598	4553	1.33543		asv0118768	525	2.14944		asv0057606	23	0.102354		asv0273841	109	0.716479
asv0032729	4347	0.274941		asv0130185	462	2.14944		asv0057611	1871	0.102354		asv0276464	111	0.716479
asv0032803	4554	0.471328		asv0136882	422	2.14944		asv0058034	1849	2.35415		asv0284010	104	0.716479
asv0032977	4518	0.117832		asv0148829	361	2.14944		asv0058038	1849	1.74002		asv0285214	100	0.716479
asv0033111	4489	0.117832		asv0174094	271	2.14944		asv0058049	1792	0.204708		asv0295516	97	0.716479
asv0033180	4379	3.65279		asv0176549	262	2.14944		asv0058212	1825	0.921187		asv0295619	97	0.716479
asv0033251	4437	4.39906		asv0183324	244	2.14944		asv0058563	1816	0.102354		asv0300179	80	0.716479
asv0033265	4457	0.510605		asv0184985	241	2.14944		asv0058626	1	0.102354		asv0305496	88	0.716479
asv0033266	4457	0.314218		asv0196014	217	2.14944		asv0058746	542	1.3306		asv0308319	87	0.716479
asv0033280	4412	0.746269		asv0253315	132	2.14944		asv0058753	1811	0.818833		asv0324911	80	0.716479
asv0033317	4448	0.0785546		asv0266840	119	2.14944		asv0058933	23	0.409417		asv0330546	77	0.716479
asv0033499	4412	0.549882		asv0267929	118	2.14944		asv0059049	1797	3.37769		asv0330931	72	0.716479
asv0033634	4292	16.1037		asv0316416	72	2.14944		asv0059207	29	0.102354		asv0345626	70	0.716479
asv0033677	4377	0.117832		asv0325960	79	2.14944		asv0059317	1769	5.11771		asv0350368	66	0.716479
asv0033790	4352	0.589159		asv0352441	67	2.14944		asv0059369	10	1.02354		asv0360871	64	0.716479
asv0033937	4327	0.706991		asv0362687	29	2.14944		asv0059449	999	0.511771		asv0362687	29	0.716479
asv0033976	4319	1.25687		asv0410692	48	2.14944		asv0059579	1771	2.14944		asv0368572	57	0.716479
asv0034146	3794	1.33543		asv0427152	44	2.14944		asv0059803	1760	0.204708		asv0371364	60	0.716479
asv0034234	4266	0.981932		asv0441104	41	2.14944		asv0059816	1759	1.74002		asv0374324	59	0.716479
asv0034262	4260	0.824823		asv0456722	38	2.14944		asv0060119	1386	0.511771		asv0374811	41	0.716479
asv0034379	4239	0.0785546		asv0480353	34	2.14944		asv0060147	1	0.102354		asv0375483	57	0.716479
asv0034429	4230	0.353496		asv0486972	33	2.14944		asv0060238	1737	3.48004		asv0380237	57	0.716479
asv0034520	4105	0.117832		asv0487518	26	2.14944		asv0060257	1701	1.22825		asv0383151	55	0.716479
asv0034620	4188	0.549882		asv0493843	32	2.14944		asv0060382	1733	1.94473		asv0390205	54	0.716479
asv0034621	3422	0.274941		asv0534131	27	2.14944		asv0060474	1	0.102354		asv0391109	54	0.716479
asv0034658	4182	0.510605		asv0534267	27	2.14944		asv0060972	1706	0.102354		asv0418482	40	0.716479
asv0034745	4162	0.235664		asv0543324	26	2.14944		asv0061034	1548	0.818833		asv0428358	44	0.716479
asv0034777	4157	0.314218		asv0543426	26	2.14944		asv0061087	1693	0.716479		asv0432859	25	0.716479
asv0034869	4043	9.348		asv0003227	116617	2.04708		asv0061148	1697	0.511771		asv0434114	40	0.716479
asv0034895	3966	18.6174		asv0005780	56063	2.04708		asv0061185	1	0.102354		asv0437582	40	0.716479
asv0034903	4118	0.117832		asv0010297	25607	2.04708		asv0061326	1688	11.566		asv0441600	41	0.716479
asv0034930	4127	0.314218		asv0016762	12646	2.04708		asv0061367	1	0.102354		asv0446211	39	0.716479
asv0034949	4124	0.196386		asv0043517	2936	2.04708		asv0061567	1	0.102354		asv0457379	38	0.716479
asv0034984	3817	0.667714		asv0052862	2146	2.04708		asv0061652	3	0.204708		asv0462919	37	0.716479
asv0035100	4097	0.510605		asv0104689	681	2.04708		asv0061759	22	0.204708		asv0462921	35	0.716479
asv0035198	4080	0.43205		asv0106289	663	2.04708		asv0062188	1653	0.102354		asv0470766	36	0.716479
asv0035252	481	0.117832		asv0107259	653	2.04708		asv0062260	1	0.102354		asv0474587	33	0.716479
asv0035275	1	0.0392773		asv0127993	477	2.04708		asv0062322	4	0.102354		asv0476881	35	0.716479
asv0035370	3999	2.63158		asv0137618	418	2.04708		asv0062381	1646	0.204708		asv0509587	30	0.716479
asv0035386	4043	0.589159		asv0159744	318	2.04708		asv0062456	114	0.818833		asv0512923	25	0.716479
asv0035429	131	2.27808		asv0161680	309	2.04708		asv0062458	1265	1.74002		asv0517595	17	0.716479
asv0035433	4032	0.0785546		asv0171698	278	2.04708		asv0062470	1642	1.53531		asv0518398	29	0.716479
asv0035436	4031	0.353496		asv0200953	207	2.04708		asv0062555	3	0.102354		asv0535969	27	0.716479
asv0035620	3997	0.942655		asv0206047	198	2.04708		asv0062735	10	0.102354		asv0552804	24	0.716479
asv0035677	3591	0.235664		asv0206277	197	2.04708		asv0062775	711	0.307062		asv0558825	25	0.716479
asv0035685	3985	0.0392773		asv0209721	191	2.04708		asv0062900	1277	0.511771		asv0569037	17	0.716479
asv0035771	3927	0.471328		asv0243280	32	2.04708		asv0062949	1	0.102354		asv0569839	22	0.716479
asv0035831	3936	4.24195		asv0260347	125	2.04708		asv0063046	1141	1.22825		asv0576665	23	0.716479
asv0035881	3856	1.13904		asv0266861	119	2.04708		asv0063470	175	0.307062		asv0589058	21	0.716479
asv0035891	3882	0.706991		asv0269035	117	2.04708		asv0063649	1593	0.409417		asv0601919	18	0.716479
asv0036050	3924	0.0785546		asv0272482	113	2.04708		asv0064497	6	0.307062		asv0616105	19	0.716479
asv0036068	3879	0.43205		asv0286510	103	2.04708		asv0064630	1	0.102354		asv0622115	20	0.716479
asv0036077	3919	0.196386		asv0298208	95	2.04708		asv0064659	12	1.02354		asv0633085	18	0.716479
asv0036080	3919	0.196386		asv0328035	75	2.04708		asv0064697	1553	0.204708		asv0637777	19	0.716479
asv0036394	3737	2.51375		asv0343076	69	2.04708		asv0064722	1516	2.55885		asv0645424	15	0.716479
asv0036468	3863	0.667714		asv0406855	37	2.04708		asv0064832	1546	0.204708		asv0653526	16	0.716479
asv0036571	3775	1.17832		asv0406944	48	2.04708		asv0064976	1542	0.204708		asv0674265	17	0.716479
asv0036679	3826	0.471328		asv0418625	40	2.04708		asv0065116	17	0.102354		asv0685088	16	0.716479
asv0036722	1960	0.157109		asv0431621	43	2.04708		asv0065131	181	0.307062		asv0685099	16	0.716479
asv0036809	22	0.0392773		asv0446108	40	2.04708		asv0065421	1524	1.1259		asv0688350	12	0.716479
asv0036810	1	0.0392773		asv0474007	35	2.04708		asv0065474	1521	0.818833		asv0708159	15	0.716479
asv0036850	3774	0.117832		asv0480276	34	2.04708		asv0065494	368	0.818833		asv0759814	13	0.716479
asv0036987	87	0.0392773		asv0480326	34	2.04708		asv0065557	1307	0.307062		asv0772074	13	0.716479
asv0037001	3720	1.13904		asv0486976	33	2.04708		asv0065656	10	1.02354		asv0803534	12	0.716479
asv0037008	3772	0.549882		asv0508734	30	2.04708		asv0065835	602	1.1259		asv0806036	11	0.716479
asv0037038	3765	1.02121		asv0508815	30	2.04708		asv0065959	27	2.04708		asv0823176	9	0.716479
asv0037291	3724	0.43205		asv0516731	29	2.04708		asv0066184	1463	0.204708		asv0828523	11	0.716479
asv0037390	3708	0.628437		asv0516761	29	2.04708		asv0066594	1479	0.102354		asv0873034	10	0.716479
asv0037485	3696	0.746269		asv0516807	28	2.04708		asv0066657	7	0.102354		asv0893503	10	0.716479
asv0037496	3694	1.53181		asv0516919	29	2.04708		asv0067306	1114	0.716479		asv0988445	7	0.716479
asv0037566	3683	0.274941		asv0534061	27	2.04708		asv0067321	1452	1.74002		asv0992969	8	0.716479
asv0037605	3677	0.196386		asv0000146	1812	1.94473		asv0067806	1	0.102354		asv1077674	7	0.716479
asv0037650	3670	0.235664		asv0004084	7243	1.94473		asv0067861	1	0.102354		asv0000825	31	0.614125
asv0037749	3654	0.274941		asv0005594	814	1.94473		asv0067930	1432	0.614125		asv0001318	15	0.614125
asv0037873	3604	1.02121		asv0020951	9068	1.94473		asv0068237	1422	0.102354		asv0029814	258	0.614125
asv0037893	3373	6.28437		asv0025944	6432	1.94473		asv0068292	1420	0.102354		asv0034777	4149	0.614125
asv0037964	3621	0.589159		asv0031120	4934	1.94473		asv0068331	1418	0.409417		asv0035429	12	0.614125
asv0038074	2943	0.706991		asv0033280	4412	1.94473		asv0068481	1413	0.614125		asv0035677	3591	0.614125
asv0038078	3607	0.0392773		asv0037485	3696	1.94473		asv0068914	1	0.102354		asv0058933	28	0.614125
asv0038152	3596	0.471328		asv0069967	1364	1.94473		asv0069208	7	0.511771		asv0062735	1126	0.614125
asv0038246	3582	0.392773		asv0087633	927	1.94473		asv0069800	839	0.511771		asv0074849	1217	0.614125
asv0038400	3303	1.68892		asv0118665	543	1.94473		asv0069896	1366	0.716479		asv0084224	998	0.614125
asv0038460	3278	0.785546		asv0119262	541	1.94473		asv0070190	1356	0.409417		asv0090808	873	0.614125
asv0038479	312	0.353496		asv0146605	370	1.94473		asv0070257	1314	0.102354		asv0101478	720	0.614125
asv0038519	3542	0.117832		asv0151056	223	1.94473		asv0070283	726	0.511771		asv0108456	640	0.614125
asv0038526	3363	1.02121		asv0156800	329	1.94473		asv0070547	1345	0.204708		asv0126185	489	0.614125
asv0038627	3529	0.235664		asv0170735	281	1.94473		asv0070607	1	0.102354		asv0137493	419	0.614125
asv0038760	3512	0.392773		asv0174092	270	1.94473		asv0070661	1341	0.204708		asv0139398	19	0.614125
asv0038797	2683	0.196386		asv0188290	232	1.94473		asv0070897	551	0.511771		asv0145673	374	0.614125
asv0038817	3504	0.314218		asv0196013	208	1.94473		asv0070966	3	0.102354		asv0150321	238	0.614125
asv0038851	3499	1.2176		asv0207416	194	1.94473		asv0071087	9	0.102354		asv0152347	347	0.614125
asv0038914	3490	0.43205		asv0224223	168	1.94473		asv0071178	176	1.43296		asv0163275	145	0.614125
asv0038937	3488	0.196386		asv0236700	149	1.94473		asv0071277	1322	1.53531		asv0164295	302	0.614125
asv0038999	11	0.0392773		asv0242383	144	1.94473		asv0071300	1287	6.65302		asv0180276	254	0.614125
asv0039062	3019	0.235664		asv0261386	121	1.94473		asv0071744	33	1.22825		asv0187071	234	0.614125
asv0039145	3461	0.235664		asv0286509	103	1.94473		asv0071904	1050	1.53531		asv0193810	37	0.614125
asv0039185	3455	0.0785546		asv0290772	100	1.94473		asv0071953	1	0.102354		asv0226385	165	0.614125
asv0039186	3455	0.353496		asv0307901	89	1.94473		asv0072118	1295	0.511771		asv0227361	164	0.614125
asv0039236	215	0.117832		asv0322070	81	1.94473		asv0072124	1280	2.04708		asv0242512	60	0.614125
asv0039426	3420	0.667714		asv0322088	71	1.94473		asv0072148	6	0.307062		asv0258378	127	0.614125
asv0039439	30	0.157109		asv0324006	69	1.94473		asv0072157	1294	0.716479		asv0264826	120	0.614125
asv0039478	3415	0.117832		asv0347718	68	1.94473		asv0072209	1173	1.53531		asv0272635	114	0.614125
asv0039655	3374	1.88531		asv0350094	23	1.94473		asv0072219	1292	2.14944		asv0275282	112	0.614125
asv0039769	3378	0.628437		asv0379889	57	1.94473		asv0072621	1279	0.716479		asv0282672	103	0.614125
asv0039833	3249	1.61037		asv0382978	56	1.94473		asv0072762	47	0.102354		asv0283121	76	0.614125
asv0040201	1647	0.196386		asv0389193	35	1.94473		asv0072967	1106	1.1259		asv0284485	103	0.614125
asv0040309	3308	0.274941		asv0410746	48	1.94473		asv0072970	1269	0.409417		asv0285805	104	0.614125
asv0040394	3294	2.31736		asv0414606	47	1.94473		asv0073033	591	0.307062		asv0295935	97	0.614125
asv0040401	3295	1.96386		asv0446082	40	1.94473		asv0073108	2	0.204708		asv0298400	95	0.614125
asv0040471	3055	2.5923		asv0463426	31	1.94473		asv0073298	24	0.102354		asv0306432	89	0.614125
asv0040474	3112	0.981932		asv0468252	35	1.94473		asv0073310	1233	1.1259		asv0308369	89	0.614125
asv0040485	3283	0.549882		asv0487301	33	1.94473		asv0073354	1250	0.614125		asv0311603	86	0.614125
asv0040520	3279	0.471328		asv0493994	32	1.94473		asv0073381	5	0.409417		asv0313036	72	0.614125
asv0040557	3205	5.30244		asv0501202	23	1.94473		asv0073644	1251	1.02354		asv0322280	81	0.614125
asv0040626	2872	0.549882		asv0508695	30	1.94473		asv0073703	3	0.102354		asv0328252	58	0.614125
asv0040781	3250	0.353496		asv0516836	29	1.94473		asv0073781	40	0.102354		asv0332620	76	0.614125
asv0040838	3108	0.706991		asv0587761	22	1.94473		asv0074362	1230	0.307062		asv0334467	68	0.614125
asv0041162	3204	0.314218		asv0004878	70138	1.84237		asv0074494	65	0.102354		asv0340969	72	0.614125
asv0041228	2804	1.61037		asv0019426	1727	1.84237		asv0074552	12	0.204708		asv0350094	6	0.614125
asv0041347	3167	1.33543		asv0024188	7218	1.84237		asv0074677	1222	0.102354		asv0357790	54	0.614125
asv0041757	3133	0.117832		asv0033937	4327	1.84237		asv0074706	1221	1.53531		asv0366246	62	0.614125
asv0041783	3129	0.157109		asv0040838	3244	1.84237		asv0074781	1128	1.94473		asv0368568	46	0.614125
asv0041957	14	0.0392773		asv0072804	1275	1.84237		asv0074914	1204	0.716479		asv0368571	61	0.614125
asv0041993	3103	0.274941		asv0072924	313	1.84237		asv0075150	1209	0.614125		asv0381594	57	0.614125
asv0042152	3084	0.510605		asv0082675	1027	1.84237		asv0075180	1202	2.66121		asv0381648	52	0.614125
asv0042171	3080	1.33543		asv0086444	951	1.84237		asv0075227	1207	0.818833		asv0411743	46	0.614125
asv0042348	2971	1.25687		asv0089491	896	1.84237		asv0075287	1186	1.94473		asv0412507	48	0.614125
asv0042374	2138	0.353496		asv0099345	747	1.84237		asv0075314	13	0.921187		asv0414883	47	0.614125
asv0042493	3047	0.43205		asv0107578	650	1.84237		asv0075461	49	0.102354		asv0418772	45	0.614125
asv0042663	3028	0.196386		asv0133927	438	1.84237		asv0075586	1084	0.921187		asv0419530	46	0.614125
asv0042771	3016	0.0392773		asv0139190	349	1.84237		asv0075612	1	0.102354		asv0419780	46	0.614125
asv0042778	2812	3.8099		asv0140007	404	1.84237		asv0075968	1161	0.511771		asv0427644	44	0.614125
asv0042923	2999	1.37471		asv0144543	380	1.84237		asv0076170	1179	0.716479		asv0436757	41	0.614125
asv0043422	2945	0.274941		asv0145105	235	1.84237		asv0076313	1	0.102354		asv0462922	35	0.614125
asv0043481	2898	1.33543		asv0163055	305	1.84237		asv0076330	954	1.63767		asv0465402	37	0.614125
asv0043517	2707	0.785546		asv0168015	290	1.84237		asv0076485	1115	0.716479		asv0471159	34	0.614125
asv0043650	2921	0.667714		asv0184131	244	1.84237		asv0076629	4	0.204708		asv0471168	36	0.614125
asv0043761	2870	0.471328		asv0187415	236	1.84237		asv0076648	1	0.102354		asv0475192	33	0.614125
asv0043844	2900	0.667714		asv0204636	199	1.84237		asv0076730	14	0.204708		asv0494585	32	0.614125
asv0043914	2488	0.157109		asv0210805	189	1.84237		asv0077214	1034	1.02354		asv0494717	31	0.614125
asv0043927	2891	0.510605		asv0235131	153	1.84237		asv0077353	310	0.511771		asv0505070	31	0.614125
asv0043971	2887	5.49882		asv0272478	114	1.84237		asv0077774	96	0.204708		asv0512357	20	0.614125
asv0044101	1372	0.746269		asv0289318	95	1.84237		asv0077846	2	0.204708		asv0512362	30	0.614125
asv0044139	900	1.37471		asv0296678	96	1.84237		asv0077931	79	0.614125		asv0512924	30	0.614125
asv0044195	2624	1.88531		asv0311467	87	1.84237		asv0077974	973	9.826		asv0517813	28	0.614125
asv0044207	2652	1.37471		asv0324001	80	1.84237		asv0078019	1007	1.1259		asv0518471	21	0.614125
asv0044256	2850	0.903378		asv0336343	74	1.84237		asv0078340	1126	0.102354		asv0535154	22	0.614125
asv0044275	2850	0.510605		asv0340774	72	1.84237		asv0078355	210	0.716479		asv0536345	27	0.614125
asv0044595	2634	0.667714		asv0340776	61	1.84237		asv0078422	1123	0.204708		asv0538814	27	0.614125
asv0044787	1	0.0392773		asv0340817	72	1.84237		asv0078606	28	2.14944		asv0538815	27	0.614125
asv0044808	2800	0.274941		asv0340821	61	1.84237		asv0078814	4	0.204708		asv0544352	26	0.614125
asv0044822	1535	0.667714		asv0345357	70	1.84237		asv0078832	1	0.102354		asv0553001	17	0.614125
asv0044851	2796	0.117832		asv0396055	47	1.84237		asv0078848	956	1.53531		asv0555962	24	0.614125
asv0044871	2072	1.2176		asv0399529	50	1.84237		asv0078893	1113	0.307062		asv0563586	8	0.614125
asv0044901	2791	0.0392773		asv0414697	46	1.84237		asv0079058	1108	2.14944		asv0565388	24	0.614125
asv0045022	2642	0.510605		asv0422963	45	1.84237		asv0079157	2	0.102354		asv0565409	24	0.614125
asv0045069	2769	2.47447		asv0427211	44	1.84237		asv0079374	1101	8.90481		asv0567068	22	0.614125
asv0045151	2682	0.589159		asv0441195	41	1.84237		asv0079480	1098	0.511771		asv0569857	21	0.614125
asv0045167	2762	0.589159		asv0446113	40	1.84237		asv0079684	1091	2.86592		asv0576673	23	0.614125
asv0045249	2755	1.06049		asv0451273	39	1.84237		asv0079733	1093	0.102354		asv0581578	23	0.614125
asv0045335	2747	0.746269		asv0451279	39	1.84237		asv0079788	1	0.102354		asv0581594	22	0.614125
asv0045595	1403	0.353496		asv0451304	39	1.84237		asv0079816	1090	0.409417		asv0587270	19	0.614125
asv0045772	96	0.0392773		asv0451308	39	1.84237		asv0080493	1074	0.204708		asv0588665	19	0.614125
asv0045792	2568	0.43205		asv0456671	25	1.84237		asv0080616	1	0.102354		asv0588910	22	0.614125
asv0045855	2698	0.549882		asv0458411	21	1.84237		asv0080681	857	1.94473		asv0601186	21	0.614125
asv0045876	2627	0.235664		asv0486970	33	1.84237		asv0080708	1071	0.818833		asv0601926	21	0.614125
asv0045877	1754	0.471328		asv0493837	32	1.84237		asv0080781	19	0.102354		asv0615075	17	0.614125
asv0045922	2692	0.157109		asv0510040	26	1.84237		asv0080877	5	0.102354		asv0616418	18	0.614125
asv0045925	191	0.196386		asv0516970	26	1.84237		asv0081092	832	0.307062		asv0622099	19	0.614125
asv0046130	2632	0.43205		asv0564099	24	1.84237		asv0081268	1058	0.511771		asv0632671	13	0.614125
asv0046173	2669	0.274941		asv0575420	23	1.84237		asv0081279	1058	0.204708		asv0637317	19	0.614125
asv0046498	2641	1.33543		asv0588662	22	1.84237		asv0081419	968	2.55885		asv0647119	17	0.614125
asv0046523	1090	1.13904		asv0014986	1163	1.74002		asv0081609	930	0.307062		asv0647710	18	0.614125
asv0046879	1979	1.02121		asv0017390	3480	1.74002		asv0081767	1026	0.204708		asv0654827	18	0.614125
asv0046881	2607	0.43205		asv0023114	7786	1.74002		asv0081842	1047	1.43296		asv0654946	18	0.614125
asv0046920	2490	0.471328		asv0028165	5762	1.74002		asv0081919	11	0.818833		asv0666426	17	0.614125
asv0046936	2604	0.196386		asv0036468	3863	1.74002		asv0082093	988	2.76356		asv0668711	17	0.614125
asv0047069	2137	1.06049		asv0043844	2900	1.74002		asv0082164	9	0.102354		asv0686200	16	0.614125
asv0047311	2574	0.117832		asv0047596	2547	1.74002		asv0082232	4	0.409417		asv0692944	16	0.614125
asv0047371	2569	0.471328		asv0058979	1800	1.74002		asv0082549	1032	0.204708		asv0694506	16	0.614125
asv0047433	83	0.117832		asv0061567	1676	1.74002		asv0082622	1030	0.921187		asv0706408	15	0.614125
asv0047446	2561	0.314218		asv0082229	803	1.74002		asv0082675	2	0.102354		asv0706422	15	0.614125
asv0047447	2561	0.589159		asv0096673	784	1.74002		asv0082804	1003	3.68475		asv0717338	15	0.614125
asv0047470	2257	4.55617		asv0097386	771	1.74002		asv0083058	1021	0.102354		asv0730653	14	0.614125
asv0047557	2551	0.274941		asv0123071	308	1.74002		asv0083197	1018	0.102354		asv0732136	14	0.614125
asv0047564	2505	9.42655		asv0127282	481	1.74002		asv0083331	2	0.204708		asv0732574	14	0.614125
asv0047583	2450	0.0392773		asv0140893	401	1.74002		asv0083441	8	0.716479		asv0732627	13	0.614125
asv0047596	2369	0.667714		asv0153522	337	1.74002		asv0083465	1013	0.307062		asv0735247	14	0.614125
asv0047612	5	0.196386		asv0162980	206	1.74002		asv0083501	762	0.102354		asv0736776	11	0.614125
asv0047682	11	0.0392773		asv0175482	265	1.74002		asv0083955	2	0.204708		asv0737136	11	0.614125
asv0047700	2485	6.16654		asv0192568	225	1.74002		asv0083990	174	0.614125		asv0758745	13	0.614125
asv0047801	2403	0.667714		asv0203050	203	1.74002		asv0084461	1	0.102354		asv0760165	13	0.614125
asv0047812	2496	0.471328		asv0211376	188	1.74002		asv0084466	2	0.204708		asv0762445	12	0.614125
asv0047889	2245	0.471328		asv0220849	173	1.74002		asv0084527	992	1.1259		asv0769754	13	0.614125
asv0047896	2521	0.0392773		asv0230662	159	1.74002		asv0084762	7	0.614125		asv0772091	13	0.614125
asv0047923	2519	0.0785546		asv0231359	158	1.74002		asv0084954	254	0.102354		asv0772687	13	0.614125
asv0048019	2510	0.0785546		asv0237504	142	1.74002		asv0085116	60	0.102354		asv0803278	12	0.614125
asv0048060	1649	0.471328		asv0241565	145	1.74002		asv0085148	1	0.102354		asv0826160	11	0.614125
asv0048076	2504	0.117832		asv0247812	137	1.74002		asv0085268	5	0.102354		asv0826233	9	0.614125
asv0048123	929	0.117832		asv0281217	107	1.74002		asv0085813	964	0.307062		asv0828371	10	0.614125
asv0048150	2499	0.235664		asv0286490	101	1.74002		asv0085887	963	0.921187		asv0828525	11	0.614125
asv0048193	2185	0.157109		asv0306205	89	1.74002		asv0085889	964	0.102354		asv0829357	11	0.614125
asv0048247	2487	0.43205		asv0307919	89	1.74002		asv0085909	20	0.204708		asv0842395	11	0.614125
asv0048298	2488	0.117832		asv0312971	86	1.74002		asv0086344	1	0.102354		asv0845709	11	0.614125
asv0048310	100	0.0392773		asv0314721	85	1.74002		asv0086358	568	0.409417		asv0872183	10	0.614125
asv0048337	2481	1.13904		asv0325973	79	1.74002		asv0086448	950	5.73183		asv0872188	10	0.614125
asv0048370	706	0.392773		asv0326056	79	1.74002		asv0086485	49	0.307062		asv0872222	10	0.614125
asv0048393	890	0.274941		asv0327992	78	1.74002		asv0086519	4	0.409417		asv0873137	10	0.614125
asv0048400	2477	0.392773		asv0373996	58	1.74002		asv0086568	16	0.102354		asv0922037	9	0.614125
asv0048422	2478	0.392773		asv0379921	57	1.74002		asv0086577	948	0.307062		asv0925895	8	0.614125
asv0048555	641	0.0785546		asv0431642	43	1.74002		asv0086806	1	0.102354		asv0935402	8	0.614125
asv0048582	2402	14.1398		asv0431749	28	1.74002		asv0087066	1	0.102354		asv0935788	9	0.614125
asv0048595	2464	1.37471		asv0436386	40	1.74002		asv0087489	207	0.818833		asv0953234	9	0.614125
asv0048596	2464	0.589159		asv0441120	41	1.74002		asv0087544	932	0.716479		asv0988412	7	0.614125
asv0048614	541	0.353496		asv0441227	41	1.74002		asv0087602	931	0.204708		asv0994435	8	0.614125
asv0048819	2442	0.667714		asv0446046	40	1.74002		asv0087756	928	0.307062		asv1005568	8	0.614125
asv0048859	2108	0.706991		asv0446073	39	1.74002		asv0087917	3	0.307062		asv1029440	8	0.614125
asv0048891	2434	0.117832		asv0480239	34	1.74002		asv0088042	923	0.102354		asv1066861	7	0.614125
asv0049021	2429	0.0392773		asv0493823	32	1.74002		asv0088045	923	0.307062		asv1067386	7	0.614125
asv0049116	2422	0.549882		asv0501187	31	1.74002		asv0088503	34	2.14944		asv1078033	7	0.614125
asv0049203	830	0.314218		asv0501234	31	1.74002		asv0088508	19	0.102354		asv1082927	7	0.614125
asv0049268	1	0.0392773		asv0516764	26	1.74002		asv0088549	14	1.43296		asv0003106	11	0.511771
asv0049269	2050	0.43205		asv0553295	25	1.74002		asv0088667	174	0.307062		asv0003150	6	0.511771
asv0049493	2391	0.117832		asv0564091	24	1.74002		asv0088977	1	0.102354		asv0004990	11	0.511771
asv0049506	2390	0.0392773		asv0564303	24	1.74002		asv0089111	58	0.204708		asv0005594	84	0.511771
asv0049618	522	0.314218		asv0570192	24	1.74002		asv0089245	268	0.614125		asv0005954	7	0.511771
asv0049865	2362	0.706991		asv0590016	22	1.74002		asv0089301	898	0.716479		asv0006097	5	0.511771
asv0049959	1999	0.628437		asv0600519	21	1.74002		asv0089357	6	0.511771		asv0008744	27	0.511771
asv0050013	2350	0.274941		asv0600575	20	1.74002		asv0089438	897	0.102354		asv0009529	57	0.511771
asv0050028	2303	1.29615		asv0003873	739	1.63767		asv0089568	2	0.204708		asv0012581	6	0.511771
asv0050150	1988	0.785546		asv0005205	3460	1.63767		asv0089871	889	0.102354		asv0016126	6	0.511771
asv0050228	2334	0.628437		asv0006951	3420	1.63767		asv0089966	4	0.409417		asv0017392	6	0.511771
asv0050234	1	0.0392773		asv0012818	18680	1.63767		asv0090085	884	1.02354		asv0019262	10309	0.511771
asv0050266	2326	0.706991		asv0015405	14290	1.63767		asv0090280	882	1.02354		asv0019899	4849	0.511771
asv0050308	2328	0.274941		asv0017502	11857	1.63767		asv0090350	881	0.102354		asv0019957	16	0.511771
asv0050398	1634	0.0785546		asv0019421	1881	1.63767		asv0090415	833	0.102354		asv0021836	7	0.511771
asv0050560	1475	0.235664		asv0020509	9392	1.63767		asv0090743	2	0.204708		asv0027709	42	0.511771
asv0050737	45	0.157109		asv0020510	19	1.63767		asv0090913	871	0.921187		asv0046936	2604	0.511771
asv0050855	2284	0.117832		asv0025897	6564	1.63767		asv0091476	862	0.716479		asv0048614	442	0.511771
asv0050888	2282	0.157109		asv0026578	6308	1.63767		asv0091621	860	0.511771		asv0057199	8	0.511771
asv0050947	2218	4.55617		asv0028965	5509	1.63767		asv0091795	855	2.86592		asv0058174	1842	0.511771
asv0051019	2272	0.824823		asv0039769	3378	1.63767		asv0091868	397	0.102354		asv0065494	18	0.511771
asv0051066	2128	1.02121		asv0044595	2633	1.63767		asv0091942	855	0.102354		asv0070447	1348	0.511771
asv0051080	1068	0.785546		asv0050228	2334	1.63767		asv0092011	854	0.102354		asv0078049	1131	0.511771
asv0051097	2227	0.785546		asv0059925	1751	1.63767		asv0092330	849	1.3306		asv0083398	5	0.511771
asv0051098	2213	0.510605		asv0071953	1276	1.63767		asv0092431	847	0.102354		asv0092462	668	0.511771
asv0051375	2204	2.27808		asv0077526	1146	1.63767		asv0092448	6	0.102354		asv0098676	754	0.511771
asv0051455	2242	0.117832		asv0083331	1012	1.63767		asv0092559	845	0.511771		asv0104373	685	0.511771
asv0051639	2026	0.235664		asv0083955	1001	1.63767		asv0092598	85	0.102354		asv0125825	29	0.511771
asv0051643	1503	0.314218		asv0101927	714	1.63767		asv0092755	63	0.204708		asv0128303	475	0.511771
asv0051708	2215	0.706991		asv0105678	666	1.63767		asv0092911	3	0.307062		asv0132161	433	0.511771
asv0052048	2202	0.157109		asv0106484	661	1.63767		asv0092918	2	0.204708		asv0152778	334	0.511771
asv0052182	1940	0.274941		asv0109893	626	1.63767		asv0093039	790	0.204708		asv0165293	299	0.511771
asv0052240	2189	0.235664		asv0128226	474	1.63767		asv0093186	834	0.921187		asv0166138	294	0.511771
asv0052272	320	0.0392773		asv0138168	402	1.63767		asv0093330	3	0.204708		asv0167458	174	0.511771
asv0052287	1907	0.981932		asv0142851	391	1.63767		asv0093344	833	0.818833		asv0171721	278	0.511771
asv0052379	2179	0.274941		asv0147270	368	1.63767		asv0093447	2	0.204708		asv0181955	226	0.511771
asv0052806	2149	0.0785546		asv0160573	315	1.63767		asv0093619	829	0.102354		asv0182590	248	0.511771
asv0052844	2144	1.2176		asv0162209	309	1.63767		asv0093675	361	0.204708		asv0184599	242	0.511771
asv0052862	1990	0.785546		asv0166062	296	1.63767		asv0093843	2	0.204708		asv0198070	213	0.511771
asv0052957	2140	0.785546		asv0176868	263	1.63767		asv0094258	1	0.102354		asv0208093	194	0.511771
asv0053074	2134	0.0392773		asv0182130	249	1.63767		asv0094290	818	0.204708		asv0212597	37	0.511771
asv0053129	2129	2.5923		asv0205029	131	1.63767		asv0094394	314	0.102354		asv0215342	182	0.511771
asv0053171	2128	0.549882		asv0266857	107	1.63767		asv0094459	2	0.204708		asv0216232	180	0.511771
asv0053220	59	0.0392773		asv0269026	117	1.63767		asv0094473	810	2.04708		asv0217148	171	0.511771
asv0053229	2124	0.117832		asv0282511	100	1.63767		asv0094591	320	1.3306		asv0223747	160	0.511771
asv0053230	2124	0.0392773		asv0283845	104	1.63767		asv0095050	388	0.102354		asv0230320	33	0.511771
asv0053261	2122	0.392773		asv0306217	88	1.63767		asv0095307	217	4.70829		asv0232554	157	0.511771
asv0053316	3	0.0392773		asv0320097	82	1.63767		asv0095371	744	15.1484		asv0244265	141	0.511771
asv0053319	1416	0.471328		asv0336349	74	1.63767		asv0095604	797	2.55885		asv0249110	137	0.511771
asv0053378	2114	0.117832		asv0347793	69	1.63767		asv0095922	8	0.818833		asv0266101	48	0.511771
asv0053407	2079	1.68892		asv0389364	53	1.63767		asv0095931	795	0.818833		asv0272481	6	0.511771
asv0053425	2111	0.274941		asv0396047	52	1.63767		asv0095951	795	0.102354		asv0278392	11	0.511771
asv0053495	2108	0.0785546		asv0451365	39	1.63767		asv0096061	786	0.102354		asv0283209	106	0.511771
asv0053612	2101	0.117832		asv0456675	38	1.63767		asv0096297	787	0.409417		asv0283924	105	0.511771
asv0053756	2091	0.274941		asv0462321	37	1.63767		asv0096381	26	0.204708		asv0286675	102	0.511771
asv0054043	269	0.157109		asv0462355	37	1.63767		asv0096430	788	0.102354		asv0295936	96	0.511771
asv0054072	2074	0.0785546		asv0473955	34	1.63767		asv0096690	783	1.74002		asv0299897	93	0.511771
asv0054149	2061	3.06363		asv0487022	33	1.63767		asv0096747	1	0.102354		asv0306430	86	0.511771
asv0054218	931	0.274941		asv0525092	28	1.63767		asv0096817	1	0.102354		asv0315206	85	0.511771
asv0054385	1662	0.903378		asv0525350	28	1.63767		asv0097095	778	0.409417		asv0316515	57	0.511771
asv0054401	2052	0.157109		asv0534102	27	1.63767		asv0097147	1	0.102354		asv0320542	82	0.511771
asv0054522	2044	0.274941		asv0564308	24	1.63767		asv0097380	774	0.204708		asv0321074	82	0.511771
asv0054642	2023	0.196386		asv0567400	23	1.63767		asv0097386	2	0.204708		asv0321925	80	0.511771
asv0054662	2035	0.746269		asv0575385	23	1.63767		asv0098467	738	3.27533		asv0326194	79	0.511771
asv0054739	2031	0.196386		asv0575428	23	1.63767		asv0098943	169	0.102354		asv0328530	78	0.511771
asv0054824	1841	1.17832		asv0600645	21	1.63767		asv0098963	752	2.04708		asv0337748	74	0.511771
asv0055083	1324	1.17832		asv0614702	20	1.63767		asv0098965	752	6.65302		asv0340799	71	0.511771
asv0055101	2009	0.235664		asv0629554	19	1.63767		asv0099205	460	6.96008		asv0340968	70	0.511771
asv0055147	2007	0.157109		asv0645810	18	1.63767		asv0099347	1	0.102354		asv0343375	70	0.511771
asv0055247	1919	2.35664		asv0646128	18	1.63767		asv0099635	743	1.3306		asv0345627	70	0.511771
asv0055280	476	0.0785546		asv0009688	28005	1.53531		asv0099748	653	0.716479		asv0352712	53	0.511771
asv0055456	1920	0.392773		asv0019555	10128	1.53531		asv0100009	622	0.204708		asv0358804	42	0.511771
asv0055474	1268	0.314218		asv0020310	2305	1.53531		asv0100036	738	0.204708		asv0363638	63	0.511771
asv0055484	1989	1.13904		asv0021138	8941	1.53531		asv0100229	510	0.409417		asv0368569	61	0.511771
asv0055552	1664	0.314218		asv0027090	6119	1.53531		asv0100264	679	0.307062		asv0371408	60	0.511771
asv0055590	1983	0.196386		asv0037964	3621	1.53531		asv0100520	1	0.102354		asv0372676	60	0.511771
asv0055778	1972	0.471328		asv0051097	2219	1.53531		asv0100574	731	2.4565		asv0379884	49	0.511771
asv0055845	1968	0.0392773		asv0051708	2212	1.53531		asv0100575	731	2.25179		asv0384661	56	0.511771
asv0055847	1968	0.157109		asv0075490	1199	1.53531		asv0100603	731	0.102354		asv0386221	52	0.511771
asv0055930	1669	1.49254		asv0076729	1167	1.53531		asv0100749	68	0.307062		asv0396422	45	0.511771
asv0056122	417	0.353496		asv0094459	813	1.53531		asv0100975	19	0.307062		asv0396424	37	0.511771
asv0056142	1888	2.27808		asv0095152	806	1.53531		asv0101075	725	0.409417		asv0396425	50	0.511771
asv0056203	1945	0.235664		asv0104126	688	1.53531		asv0101236	16	0.307062		asv0397906	51	0.511771
asv0056325	1933	2.23881		asv0106387	662	1.53531		asv0101332	722	0.102354		asv0399898	47	0.511771
asv0056389	1933	0.510605		asv0117264	558	1.53531		asv0101853	714	1.22825		asv0405149	50	0.511771
asv0056404	1932	1.17832		asv0167853	290	1.53531		asv0101854	715	1.43296		asv0407865	46	0.511771
asv0056538	1925	0.903378		asv0178790	258	1.53531		asv0101924	63	0.102354		asv0408912	49	0.511771
asv0056578	1568	0.274941		asv0208013	194	1.53531		asv0102093	712	0.204708		asv0415094	47	0.511771
asv0056581	1923	4.75255		asv0209171	189	1.53531		asv0102270	710	0.307062		asv0425144	45	0.511771
asv0056606	174	0.0785546		asv0220166	174	1.53531		asv0102338	4	0.102354		asv0432106	43	0.511771
asv0056666	958	0.235664		asv0234374	154	1.53531		asv0102588	187	0.204708		asv0432860	42	0.511771
asv0056697	1902	3.49568		asv0263518	119	1.53531		asv0102940	4	0.307062		asv0436807	42	0.511771
asv0056798	1773	0.157109		asv0270130	116	1.53531		asv0103168	699	0.102354		asv0437581	41	0.511771
asv0056802	1912	0.471328		asv0271311	115	1.53531		asv0103219	698	0.716479		asv0441603	15	0.511771
asv0056866	1848	0.117832		asv0279944	106	1.53531		asv0103479	695	2.14944		asv0443732	41	0.511771
asv0056931	1845	0.549882		asv0282034	107	1.53531		asv0103496	695	0.102354		asv0448800	40	0.511771
asv0057020	1878	0.196386		asv0292195	98	1.53531		asv0103905	1	0.102354		asv0448888	40	0.511771
asv0057028	1900	0.0392773		asv0296681	96	1.53531		asv0103969	690	0.818833		asv0451925	34	0.511771
asv0057113	1814	0.942655		asv0320115	82	1.53531		asv0104437	683	1.43296		asv0454189	35	0.511771
asv0057146	1286	0.314218		asv0345386	70	1.53531		asv0105313	8	0.511771		asv0457264	38	0.511771
asv0057199	98	0.43205		asv0347708	69	1.53531		asv0105416	673	0.511771		asv0459276	30	0.511771
asv0057335	1885	0.0392773		asv0354930	66	1.53531		asv0105489	504	2.86592		asv0459639	38	0.511771
asv0057390	1882	0.0392773		asv0362894	63	1.53531		asv0105678	3	0.307062		asv0462917	37	0.511771
asv0057411	1843	2.86724		asv0382968	56	1.53531		asv0105772	653	2.04708		asv0470789	36	0.511771
asv0057430	1873	3.41712		asv0389355	53	1.53531		asv0105944	1	0.102354		asv0470806	34	0.511771
asv0057476	1877	0.117832		asv0399506	51	1.53531		asv0106061	598	0.716479		asv0471011	30	0.511771
asv0057606	23	0.0392773		asv0422834	45	1.53531		asv0106303	663	0.614125		asv0471206	36	0.511771
asv0057611	1871	0.0392773		asv0446050	40	1.53531		asv0106377	479	1.22825		asv0480995	34	0.511771
asv0058001	1851	0.235664		asv0446078	40	1.53531		asv0106984	1	0.102354		asv0481000	34	0.511771
asv0058023	1849	0.157109		asv0446080	40	1.53531		asv0107054	456	0.511771		asv0481975	34	0.511771
asv0058034	1849	0.903378		asv0468201	36	1.53531		asv0107200	209	0.102354		asv0483843	34	0.511771
asv0058038	1849	0.667714		asv0480484	29	1.53531		asv0107393	584	0.921187		asv0487624	30	0.511771
asv0058049	1842	0.157109		asv0487131	33	1.53531		asv0107648	649	0.716479		asv0490013	32	0.511771
asv0058174	1842	0.196386		asv0501154	26	1.53531		asv0107767	647	0.307062		asv0497651	32	0.511771
asv0058212	1838	0.824823		asv0501192	29	1.53531		asv0107830	647	1.84237		asv0504547	31	0.511771
asv0058463	1826	0.510605		asv0525218	28	1.53531		asv0107956	646	0.102354		asv0505065	31	0.511771
asv0058563	1817	0.0785546		asv0543365	26	1.53531		asv0108074	645	0.102354		asv0505140	31	0.511771
asv0058626	1603	3.73134		asv0543582	26	1.53531		asv0108136	597	2.25179		asv0510546	27	0.511771
asv0058746	927	1.37471		asv0553300	25	1.53531		asv0108421	520	0.409417		asv0510837	30	0.511771
asv0058753	1811	0.314218		asv0553307	25	1.53531		asv0108499	3	0.102354		asv0525753	28	0.511771
asv0058933	1681	0.549882		asv0553314	25	1.53531		asv0108715	638	0.102354		asv0526078	28	0.511771
asv0058979	1800	0.667714		asv0563582	24	1.53531		asv0108807	218	0.102354		asv0526130	28	0.511771
asv0059049	1797	1.29615		asv0564034	24	1.53531		asv0108888	1	0.102354		asv0529666	28	0.511771
asv0059207	354	0.235664		asv0564327	24	1.53531		asv0109129	634	0.102354		asv0533925	23	0.511771
asv0059317	1769	1.96386		asv0575371	22	1.53531		asv0109380	613	11.7707		asv0534957	24	0.511771
asv0059369	1773	1.64965		asv0587569	22	1.53531		asv0109590	4	0.409417		asv0538972	27	0.511771
asv0059449	1510	0.589159		asv0587662	22	1.53531		asv0109610	234	0.614125		asv0544571	26	0.511771
asv0059579	1771	0.824823		asv0587781	22	1.53531		asv0109816	627	0.102354		asv0544574	26	0.511771
asv0059663	1293	0.117832		asv0600632	21	1.53531		asv0110242	537	0.614125		asv0555431	15	0.511771
asv0059721	1648	1.25687		asv0600818	21	1.53531		asv0110704	4	0.409417		asv0558084	25	0.511771
asv0059803	1760	0.0785546		asv0629524	19	1.53531		asv0110756	618	0.102354		asv0558138	25	0.511771
asv0059816	1759	0.667714		asv0629742	19	1.53531		asv0110851	238	0.102354		asv0565397	24	0.511771
asv0059925	1708	0.628437		asv0629788	19	1.53531		asv0111031	3	0.307062		asv0565564	16	0.511771
asv0060038	1716	2.51375		asv0646199	17	1.53531		asv0111097	5	0.102354		asv0575769	7	0.511771
asv0060119	1386	0.196386		asv0663831	17	1.53531		asv0111215	613	0.204708		asv0587000	5	0.511771
asv0060139	431	0.0785546		asv0004751	27	1.43296		asv0111338	612	0.102354		asv0588911	22	0.511771
asv0060147	1742	0.471328		asv0005939	735	1.43296		asv0111430	226	5.62948		asv0588917	22	0.511771
asv0060238	1739	1.37471		asv0013599	16968	1.43296		asv0111536	610	0.102354		asv0601666	21	0.511771
asv0060257	1720	0.628437		asv0014095	31	1.43296		asv0111697	9	0.204708		asv0602078	20	0.511771
asv0060382	1733	0.746269		asv0018436	11033	1.43296		asv0111716	117	0.204708		asv0607579	21	0.511771
asv0060415	1731	0.549882		asv0018762	10722	1.43296		asv0111748	604	2.35415		asv0616384	20	0.511771
asv0060474	1727	0.353496		asv0021397	168	1.43296		asv0111999	69	0.409417		asv0622308	20	0.511771
asv0060727	1716	0.157109		asv0022085	8346	1.43296		asv0112071	576	0.102354		asv0631055	5	0.511771
asv0060972	1706	0.0392773		asv0023485	7595	1.43296		asv0112369	602	0.409417		asv0631192	19	0.511771
asv0061034	1615	0.981932		asv0023573	946	1.43296		asv0112437	5	0.511771		asv0632570	18	0.511771
asv0061087	1700	0.510605		asv0023748	7471	1.43296		asv0112603	600	0.102354		asv0633576	19	0.511771
asv0061148	1698	0.235664		asv0024912	6951	1.43296		asv0112613	24	0.614125		asv0647713	15	0.511771
asv0061185	1696	1.06049		asv0025688	6645	1.43296		asv0112781	1	0.102354		asv0649670	18	0.511771
asv0061276	1692	0.510605		asv0028265	41	1.43296		asv0113043	6	0.102354		asv0650182	12	0.511771
asv0061326	1690	4.51689		asv0029160	5453	1.43296		asv0113342	593	0.102354		asv0653947	14	0.511771
asv0061345	1689	0.0392773		asv0033499	4412	1.43296		asv0113376	593	0.818833		asv0654829	18	0.511771
asv0061367	1585	1.61037		asv0033790	4350	1.43296		asv0113452	587	0.614125		asv0664863	17	0.511771
asv0061567	1677	0.706991		asv0037008	3772	1.43296		asv0113502	514	0.614125		asv0665986	15	0.511771
asv0061631	1676	0.117832		asv0049116	2422	1.43296		asv0113703	590	1.1259		asv0672498	16	0.511771
asv0061652	1625	4.98822		asv0053171	1922	1.43296		asv0114114	2	0.204708		asv0672633	17	0.511771
asv0061665	1675	0.235664		asv0056931	1845	1.43296		asv0114153	6	0.204708		asv0674356	17	0.511771
asv0061759	1474	0.314218		asv0062987	1383	1.43296		asv0114482	583	0.204708		asv0685100	16	0.511771
asv0061773	1670	0.903378		asv0082873	1025	1.43296		asv0114670	581	0.818833		asv0685800	15	0.511771
asv0061836	1668	0.196386		asv0091667	859	1.43296		asv0114792	78	0.204708		asv0686154	15	0.511771
asv0061982	1663	0.235664		asv0097387	774	1.43296		asv0114806	580	0.102354		asv0692899	16	0.511771
asv0062171	1654	0.43205		asv0098203	763	1.43296		asv0114889	579	0.307062		asv0694528	16	0.511771
asv0062188	1654	0.0785546		asv0101180	724	1.43296		asv0115085	11	0.818833		asv0694529	16	0.511771
asv0062260	1651	0.864101		asv0107685	649	1.43296		asv0115177	297	0.307062		asv0709899	15	0.511771
asv0062261	1627	2.5923		asv0157335	327	1.43296		asv0115355	575	0.307062		asv0735072	7	0.511771
asv0062322	1433	0.0785546		asv0172708	275	1.43296		asv0115423	574	0.102354		asv0735880	14	0.511771
asv0062381	1646	0.0785546		asv0173386	272	1.43296		asv0115534	570	9.21187		asv0741117	14	0.511771
asv0062395	1645	3.37785		asv0193268	222	1.43296		asv0115708	509	0.409417		asv0742238	14	0.511771
asv0062456	642	0.510605		asv0205217	199	1.43296		asv0115926	570	0.818833		asv0743036	14	0.511771
asv0062458	1265	0.667714		asv0210254	190	1.43296		asv0116059	458	0.409417		asv0743037	14	0.511771
asv0062470	1642	0.589159		asv0216858	156	1.43296		asv0116322	1	0.102354		asv0758067	9	0.511771
asv0062555	1619	7.89474		asv0220850	169	1.43296		asv0116478	565	0.102354		asv0759817	13	0.511771
asv0062735	1570	0.353496		asv0229152	161	1.43296		asv0116537	4	0.307062		asv0760337	13	0.511771
asv0062775	1019	0.314218		asv0238317	149	1.43296		asv0116560	564	0.614125		asv0760339	13	0.511771
asv0062900	1277	0.196386		asv0261379	117	1.43296		asv0116582	451	0.614125		asv0764261	13	0.511771
asv0062949	1515	1.57109		asv0270882	116	1.43296		asv0117100	2	0.102354		asv0772110	13	0.511771
asv0062987	1329	0.549882		asv0271317	115	1.43296		asv0117515	535	0.716479		asv0772146	13	0.511771
asv0063046	1141	0.471328		asv0322062	81	1.43296		asv0117519	556	0.102354		asv0772506	13	0.511771
asv0063065	1520	2.67086		asv0340836	72	1.43296		asv0117681	1	0.102354		asv0790328	12	0.511771
asv0063088	1615	0.0785546		asv0350083	68	1.43296		asv0117689	1	0.102354		asv0803282	9	0.511771
asv0063090	1615	0.196386		asv0354906	66	1.43296		asv0118358	528	0.102354		asv0806102	12	0.511771
asv0063470	1036	0.274941		asv0376985	58	1.43296		asv0118526	64	0.409417		asv0806257	12	0.511771
asv0063649	1593	0.157109		asv0385840	55	1.43296		asv0118768	6	0.511771		asv0806311	10	0.511771
asv0063676	1592	0.117832		asv0406947	46	1.43296		asv0118951	544	0.409417		asv0828958	11	0.511771
asv0064032	1578	0.157109		asv0410742	47	1.43296		asv0119000	196	0.102354		asv0833461	11	0.511771
asv0064110	1571	0.510605		asv0427813	44	1.43296		asv0119282	541	1.22825		asv0834868	9	0.511771
asv0064137	1472	0.981932		asv0436156	41	1.43296		asv0119613	538	2.4565		asv0845643	11	0.511771
asv0064497	40	0.157109		asv0436322	42	1.43296		asv0119826	537	0.102354		asv0845711	11	0.511771
asv0064630	1553	1.2176		asv0446066	40	1.43296		asv0119868	35	0.204708		asv0846222	11	0.511771
asv0064659	1525	0.746269		asv0451133	32	1.43296		asv0119925	536	0.102354		asv0865919	7	0.511771
asv0064697	1553	0.0785546		asv0462377	35	1.43296		asv0119929	536	0.204708		asv0869331	8	0.511771
asv0064713	1549	0.942655		asv0480274	34	1.43296		asv0120539	527	0.102354		asv0872201	10	0.511771
asv0064722	1542	1.53181		asv0501252	31	1.43296		asv0120592	324	0.204708		asv0872229	9	0.511771
asv0064832	1547	0.117832		asv0501282	31	1.43296		asv0121105	370	1.1259		asv0872794	8	0.511771
asv0064875	1546	0.314218		asv0508745	30	1.43296		asv0121164	3	0.307062		asv0873160	6	0.511771
asv0064909	1545	0.157109		asv0516782	29	1.43296		asv0121552	4	0.409417		asv0879503	9	0.511771
asv0064917	1453	0.981932		asv0543369	22	1.43296		asv0121724	522	0.102354		asv0889680	10	0.511771
asv0064928	1492	2.71013		asv0543499	26	1.43296		asv0121875	521	0.818833		asv0893488	10	0.511771
asv0064976	1542	0.0785546		asv0553310	25	1.43296		asv0122119	519	0.102354		asv0893548	9	0.511771
asv0065087	1538	0.157109		asv0553311	24	1.43296		asv0122340	4	0.307062		asv0922013	7	0.511771
asv0065116	698	0.274941		asv0553355	25	1.43296		asv0122678	514	2.76356		asv0923277	7	0.511771
asv0065131	1378	0.196386		asv0553488	25	1.43296		asv0122719	514	1.22825		asv0923773	9	0.511771
asv0065351	1527	0.274941		asv0564166	24	1.43296		asv0122746	514	0.102354		asv0924944	8	0.511771
asv0065421	1524	0.43205		asv0575402	23	1.43296		asv0122753	512	0.511771		asv0925515	9	0.511771
asv0065435	219	0.0392773		asv0575483	20	1.43296		asv0123047	346	1.02354		asv0925524	9	0.511771
asv0065474	1522	0.353496		asv0575566	23	1.43296		asv0123174	511	0.307062		asv0926311	7	0.511771
asv0065494	597	0.549882		asv0575674	23	1.43296		asv0123190	511	0.102354		asv0935755	9	0.511771
asv0065523	1515	0.0392773		asv0587857	21	1.43296		asv0123328	509	0.204708		asv0935785	8	0.511771
asv0065557	1308	0.157109		asv0600535	15	1.43296		asv0123348	414	0.511771		asv0947630	9	0.511771
asv0065656	1491	1.29615		asv0600788	20	1.43296		asv0123607	383	0.102354		asv0988312	8	0.511771
asv0065835	1050	1.17832		asv0614617	20	1.43296		asv0123877	72	0.409417		asv0994304	8	0.511771
asv0065959	1249	5.93087		asv0614621	20	1.43296		asv0124044	414	1.02354		asv1021828	7	0.511771
asv0065964	1390	1.2176		asv0614806	20	1.43296		asv0124116	493	1.53531		asv1029566	6	0.511771
asv0066075	1304	1.17832		asv0614927	20	1.43296		asv0124426	502	0.102354		asv1030573	8	0.511771
asv0066137	1497	0.157109		asv0629476	19	1.43296		asv0124507	12	1.1259		asv1074555	7	0.511771
asv0066184	1495	0.117832		asv0629555	19	1.43296		asv0124551	498	1.3306		asv1075383	7	0.511771
asv0066256	1492	0.0785546		asv0629848	19	1.43296		asv0124686	500	1.22825		asv1081651	6	0.511771
asv0066300	1333	0.0785546		asv0629872	19	1.43296		asv0124905	378	0.204708		asv1083479	7	0.511771
asv0066454	1474	2.78869		asv0631775	19	1.43296		asv0124909	494	0.818833		asv1083747	7	0.511771
asv0066594	1479	0.0392773		asv0631949	19	1.43296		asv0125043	1	0.102354		asv1093618	7	0.511771
asv0066657	340	0.117832		asv0645839	18	1.43296		asv0125181	1	0.102354		asv1099514	7	0.511771
asv0066701	1475	0.0392773		asv0645849	18	1.43296		asv0125212	496	0.307062		asv1134172	7	0.511771
asv0066827	1470	0.0785546		asv0663809	17	1.43296		asv0125315	245	0.102354		asv1134664	7	0.511771
asv0066944	1464	1.53181		asv0663814	17	1.43296		asv0125453	1	0.102354		asv1135029	7	0.511771
asv0067033	1268	0.628437		asv0663891	17	1.43296		asv0125658	493	0.204708		asv1135728	7	0.511771
asv0067290	1453	0.117832		asv0002536	111332	1.3306		asv0125767	33	0.102354		asv1202808	6	0.511771
asv0067306	1163	0.353496		asv0008286	34595	1.3306		asv0125825	222	0.307062		asv1206068	6	0.511771
asv0067321	1452	0.667714		asv0009801	27586	1.3306		asv0126048	476	0.614125		asv1206088	6	0.511771
asv0067374	1413	1.25687		asv0017307	412	1.3306		asv0126323	488	0.511771		asv1225778	6	0.511771
asv0067440	1235	0.0392773		asv0018910	10557	1.3306		asv0126635	486	0.102354		asv1233146	6	0.511771
asv0067570	1308	0.864101		asv0020129	9656	1.3306		asv0126886	1	0.102354		asv1271814	6	0.511771
asv0067771	1437	1.02121		asv0022628	8019	1.3306		asv0126996	405	1.74002		asv1273067	6	0.511771
asv0067777	1437	0.117832		asv0023762	7462	1.3306		asv0127084	402	1.43296		asv1273368	5	0.511771
asv0067806	1402	2.35664		asv0027387	6021	1.3306		asv0127179	469	0.307062		asv1290822	6	0.511771
asv0067861	1394	4.20267		asv0029010	1923	1.3306		asv0127425	2	0.204708		asv1290966	6	0.511771
asv0067930	1432	0.235664		asv0034658	4182	1.3306		asv0127540	51	0.204708		asv1292768	6	0.511771
asv0068203	1423	0.392773		asv0035100	4097	1.3306		asv0127625	2	0.204708		asv1292770	6	0.511771
asv0068234	1401	1.64965		asv0040626	3266	1.3306		asv0127914	2	0.102354		asv1293964	6	0.511771
asv0068237	1422	0.0392773		asv0042152	3084	1.3306		asv0127940	56	0.204708		asv1295447	6	0.511771
asv0068292	1420	0.0392773		asv0044275	2852	1.3306		asv0128092	471	1.22825		asv0000815	21	0.409417
asv0068331	1418	0.157109		asv0058463	1826	1.3306		asv0128212	469	4.913		asv0003143	9	0.409417
asv0068351	1417	0.235664		asv0060415	1730	1.3306		asv0128555	399	0.102354		asv0003766	10	0.409417
asv0068481	1413	0.235664		asv0061276	1692	1.3306		asv0129011	61	0.204708		asv0004965	48	0.409417
asv0068496	1346	2.51375		asv0064110	1571	1.3306		asv0129035	225	0.409417		asv0005470	8	0.409417
asv0068721	1343	2.63158		asv0096747	782	1.3306		asv0129125	469	0.204708		asv0006408	18	0.409417
asv0068758	1189	0.0392773		asv0099213	749	1.3306		asv0129261	1	0.102354		asv0008376	31	0.409417
asv0068914	1339	2.90652		asv0102507	707	1.3306		asv0129435	467	2.04708		asv0014736	15151	0.409417
asv0069009	409	0.0785546		asv0104017	689	1.3306		asv0129487	125	0.307062		asv0027090	4	0.409417
asv0069208	1388	1.13904		asv0122340	498	1.3306		asv0129496	467	0.307062		asv0029612	4320	0.409417
asv0069394	1319	3.22074		asv0125043	496	1.3306		asv0129592	430	2.04708		asv0032729	4208	0.409417
asv0069587	1376	0.0785546		asv0131253	455	1.3306		asv0129773	460	0.307062		asv0057411	5	0.409417
asv0069771	1351	1.96386		asv0155649	334	1.3306		asv0130051	463	0.511771		asv0061665	1673	0.409417
asv0069775	1250	0.589159		asv0167288	292	1.3306		asv0130079	4	0.102354		asv0066137	1497	0.409417
asv0069800	948	0.235664		asv0171712	278	1.3306		asv0130540	460	0.102354		asv0073781	1207	0.409417
asv0069885	1366	0.0785546		asv0173218	274	1.3306		asv0130597	149	0.102354		asv0079248	957	0.409417
asv0069896	1366	0.274941		asv0177958	260	1.3306		asv0130627	458	4.09417		asv0103970	690	0.409417
asv0069967	1284	0.746269		asv0203342	203	1.3306		asv0130628	44	0.921187		asv0117100	551	0.409417
asv0070040	1361	0.981932		asv0206282	197	1.3306		asv0130629	449	2.4565		asv0157556	5	0.409417
asv0070126	1358	0.0392773		asv0209172	186	1.3306		asv0130771	2	0.204708		asv0175544	208	0.409417
asv0070190	1356	0.157109		asv0212001	187	1.3306		asv0130838	458	0.102354		asv0184886	4	0.409417
asv0070239	1354	0.0785546		asv0221545	171	1.3306		asv0131099	456	0.204708		asv0197842	75	0.409417
asv0070242	1351	0.864101		asv0228405	162	1.3306		asv0131323	455	0.102354		asv0213907	154	0.409417
asv0070257	1320	0.117832		asv0229160	154	1.3306		asv0131597	453	0.204708		asv0214037	184	0.409417
asv0070283	857	0.274941		asv0243273	143	1.3306		asv0131860	70	0.204708		asv0217050	143	0.409417
asv0070294	1310	2.51375		asv0246862	138	1.3306		asv0132142	450	0.102354		asv0235516	153	0.409417
asv0070325	1320	3.57423		asv0246879	137	1.3306		asv0132415	405	0.102354		asv0243378	143	0.409417
asv0070447	1348	0.196386		asv0259335	126	1.3306		asv0132451	448	0.409417		asv0256367	129	0.409417
asv0070547	1345	0.0785546		asv0260355	125	1.3306		asv0132956	304	0.307062		asv0256797	128	0.409417
asv0070607	1	0.0392773		asv0276216	104	1.3306		asv0133103	442	2.35415		asv0264977	33	0.409417
asv0070661	1341	0.0785546		asv0278622	109	1.3306		asv0133264	24	0.204708		asv0268882	42	0.409417
asv0070688	1339	0.314218		asv0283604	56	1.3306		asv0133343	443	0.307062		asv0276447	105	0.409417
asv0070702	1286	1.17832		asv0289325	101	1.3306		asv0133758	381	0.614125		asv0280057	106	0.409417
asv0070888	1334	0.0392773		asv0306229	90	1.3306		asv0133774	440	2.86592		asv0282673	105	0.409417
asv0070897	681	0.353496		asv0322055	81	1.3306		asv0133883	21	0.204708		asv0298430	95	0.409417
asv0070966	1332	0.157109		asv0343073	71	1.3306		asv0134122	2	0.102354		asv0298438	94	0.409417
asv0071087	12	0.157109		asv0347709	69	1.3306		asv0134146	25	0.204708		asv0328205	77	0.409417
asv0071116	1327	0.235664		asv0354920	65	1.3306		asv0134346	437	0.102354		asv0330948	77	0.409417
asv0071178	624	1.13904		asv0365310	60	1.3306		asv0134443	436	0.204708		asv0331058	77	0.409417
asv0071229	39	0.117832		asv0396021	52	1.3306		asv0134603	7	0.716479		asv0331098	77	0.409417
asv0071277	1322	0.589159		asv0410672	45	1.3306		asv0134686	1	0.102354		asv0332253	72	0.409417
asv0071300	1287	2.55302		asv0422908	45	1.3306		asv0135030	433	0.307062		asv0346049	48	0.409417
asv0071508	223	0.0392773		asv0436310	42	1.3306		asv0135193	248	0.409417		asv0350143	66	0.409417
asv0071654	278	0.0785546		asv0462339	37	1.3306		asv0135292	30	0.102354		asv0351380	68	0.409417
asv0071744	35	0.549882		asv0475194	28	1.3306		asv0135493	430	0.307062		asv0354925	4	0.409417
asv0071751	1307	0.274941		asv0513537	25	1.3306		asv0135638	325	0.511771		asv0356335	66	0.409417
asv0071805	1305	0.196386		asv0516753	29	1.3306		asv0135659	429	0.102354		asv0356343	66	0.409417
asv0071897	1299	0.706991		asv0525091	28	1.3306		asv0136063	49	0.307062		asv0357789	65	0.409417
asv0071904	1176	0.706991		asv0525367	26	1.3306		asv0136090	330	0.409417		asv0358974	40	0.409417
asv0071953	1204	0.785546		asv0543430	26	1.3306		asv0136157	2	0.102354		asv0360872	64	0.409417
asv0072118	1295	0.196386		asv0543460	26	1.3306		asv0136328	425	1.94473		asv0372677	59	0.409417
asv0072124	1295	0.824823		asv0553306	21	1.3306		asv0137065	2	0.204708		asv0376974	57	0.409417
asv0072148	1294	0.196386		asv0555443	25	1.3306		asv0137300	420	0.102354		asv0377100	7	0.409417
asv0072157	1294	0.274941		asv0575414	23	1.3306		asv0137509	419	0.102354		asv0378370	58	0.409417
asv0072206	1292	0.235664		asv0575460	19	1.3306		asv0137647	90	0.409417		asv0380738	57	0.409417
asv0072209	1173	0.589159		asv0575478	22	1.3306		asv0137703	418	0.102354		asv0381598	57	0.409417
asv0072219	1292	0.824823		asv0587578	22	1.3306		asv0137989	129	0.204708		asv0383340	56	0.409417
asv0072251	1291	0.157109		asv0587610	22	1.3306		asv0138133	394	0.307062		asv0384710	52	0.409417
asv0072391	1286	0.392773		asv0587644	22	1.3306		asv0138232	415	0.102354		asv0387867	55	0.409417
asv0072400	1286	0.117832		asv0587718	22	1.3306		asv0138606	413	0.921187		asv0390868	54	0.409417
asv0072621	1280	0.314218		asv0600481	21	1.3306		asv0138918	2	0.102354		asv0401202	51	0.409417
asv0072651	1279	0.0392773		asv0600656	21	1.3306		asv0139190	2	0.204708		asv0412528	48	0.409417
asv0072660	1279	0.0785546		asv0600946	18	1.3306		asv0139226	53	0.102354		asv0423984	44	0.409417
asv0072762	209	0.157109		asv0614565	20	1.3306		asv0139254	409	5.83419		asv0425143	45	0.409417
asv0072804	1209	0.706991		asv0614613	20	1.3306		asv0139279	20	0.102354		asv0425148	45	0.409417
asv0072922	1209	4.47761		asv0614793	20	1.3306		asv0139282	2	0.204708		asv0428356	44	0.409417
asv0072924	313	0.706991		asv0614829	20	1.3306		asv0139310	409	0.102354		asv0434091	37	0.409417
asv0072967	1109	0.471328		asv0629657	18	1.3306		asv0139398	13	0.204708		asv0438535	42	0.409417
asv0072970	1270	0.196386		asv0629684	19	1.3306		asv0139885	406	0.409417		asv0465404	37	0.409417
asv0073033	642	0.157109		asv0629724	19	1.3306		asv0139906	366	0.614125		asv0468807	36	0.409417
asv0073108	1265	1.45326		asv0629857	19	1.3306		asv0140238	404	0.307062		asv0474658	35	0.409417
asv0073111	1262	0.549882		asv0629977	19	1.3306		asv0140289	404	0.204708		asv0476825	33	0.409417
asv0073208	1263	0.117832		asv0646109	18	1.3306		asv0140433	400	1.02354		asv0477300	35	0.409417
asv0073298	1260	0.117832		asv0646140	18	1.3306		asv0140469	105	0.102354		asv0477315	32	0.409417
asv0073310	1235	0.471328		asv0646144	18	1.3306		asv0140474	403	0.307062		asv0480993	34	0.409417
asv0073354	1259	0.43205		asv0663934	17	1.3306		asv0140841	401	0.204708		asv0482037	34	0.409417
asv0073381	995	0.628437		asv0664117	17	1.3306		asv0141020	400	0.716479		asv0483816	34	0.409417
asv0073506	1255	0.824823		asv0667734	17	1.3306		asv0141083	400	0.102354		asv0487669	31	0.409417
asv0073644	1251	0.392773		asv0705387	15	1.3306		asv0141273	399	0.921187		asv0488315	33	0.409417
asv0073703	304	0.157109		asv0705506	15	1.3306		asv0141440	398	0.409417		asv0488748	33	0.409417
asv0073745	1248	0.0392773		asv0729435	14	1.3306		asv0141545	1	0.102354		asv0489975	33	0.409417
asv0073781	1247	0.196386		asv0729811	14	1.3306		asv0141755	323	1.22825		asv0501902	25	0.409417
asv0073884	1035	0.0785546		asv0002507	282	1.22825		asv0141757	396	0.818833		asv0501928	30	0.409417
asv0074134	1232	0.903378		asv0005470	21	1.22825		asv0141917	3	0.307062		asv0502083	31	0.409417
asv0074260	1211	0.549882		asv0008119	35384	1.22825		asv0142101	326	3.07062		asv0502123	5	0.409417
asv0074362	1230	0.117832		asv0009901	27181	1.22825		asv0142135	390	1.02354		asv0504184	29	0.409417
asv0074494	65	0.0392773		asv0011322	1770	1.22825		asv0142435	393	0.204708		asv0509583	30	0.409417
asv0074552	22	0.117832		asv0012736	18846	1.22825		asv0142553	392	0.102354		asv0512353	28	0.409417
asv0074587	1224	0.157109		asv0014072	16339	1.22825		asv0142751	389	0.614125		asv0517814	29	0.409417
asv0074625	1223	0.0785546		asv0018612	559	1.22825		asv0142836	91	0.204708		asv0518868	29	0.409417
asv0074677	1222	0.0392773		asv0019302	9918	1.22825		asv0143051	390	0.204708		asv0520383	29	0.409417
asv0074706	1221	0.589159		asv0023938	7197	1.22825		asv0143118	4	0.307062		asv0525983	27	0.409417
asv0074781	1148	0.785546		asv0026152	6471	1.22825		asv0143168	69	0.102354		asv0525984	28	0.409417
asv0074849	1217	0.235664		asv0027702	5910	1.22825		asv0143790	349	1.74002		asv0529677	28	0.409417
asv0074914	1204	0.274941		asv0035881	3926	1.22825		asv0143915	288	0.409417		asv0544386	12	0.409417
asv0075060	1211	0.0392773		asv0040520	3279	1.22825		asv0143935	1	0.102354		asv0548409	23	0.409417
asv0075150	1209	0.235664		asv0043927	2890	1.22825		asv0144022	14	0.102354		asv0548554	26	0.409417
asv0075180	1206	1.17832		asv0047812	2527	1.22825		asv0144047	385	0.102354		asv0554174	25	0.409417
asv0075227	1207	0.314218		asv0055778	1972	1.22825		asv0144118	1	0.102354		asv0554405	25	0.409417
asv0075287	1186	0.746269		asv0056802	1912	1.22825		asv0144168	59	0.102354		asv0554411	25	0.409417
asv0075314	1051	1.61037		asv0064722	24	1.22825		asv0144336	1	0.102354		asv0554591	7	0.409417
asv0075360	1203	0.274941		asv0094817	811	1.22825		asv0144442	383	0.102354		asv0558808	25	0.409417
asv0075386	1202	0.117832		asv0125181	495	1.22825		asv0144559	379	1.84237		asv0558823	21	0.409417
asv0075424	1201	0.0785546		asv0131425	454	1.22825		asv0144642	382	0.307062		asv0558826	25	0.409417
asv0075449	1200	0.864101		asv0135843	428	1.22825		asv0145024	380	0.102354		asv0558862	25	0.409417
asv0075461	49	0.0392773		asv0145981	373	1.22825		asv0145673	1	0.102354		asv0565392	23	0.409417
asv0075490	1199	0.589159		asv0149321	360	1.22825		asv0145819	199	0.102354		asv0566948	24	0.409417
asv0075586	1084	0.353496		asv0150217	351	1.22825		asv0145981	1	0.102354		asv0569824	24	0.409417
asv0075612	1196	1.06049		asv0153343	343	1.22825		asv0146092	375	0.102354		asv0576664	23	0.409417
asv0075614	121	0.157109		asv0153521	339	1.22825		asv0146605	2	0.204708		asv0577820	23	0.409417
asv0075805	1191	0.157109		asv0154527	338	1.22825		asv0146643	372	4.50358		asv0580794	23	0.409417
asv0075883	1189	0.117832		asv0159237	320	1.22825		asv0146833	3	0.307062		asv0581584	23	0.409417
asv0075968	1187	0.235664		asv0172012	265	1.22825		asv0146884	371	2.86592		asv0590082	18	0.409417
asv0076128	1183	0.0392773		asv0187848	235	1.22825		asv0146930	371	0.511771		asv0594289	22	0.409417
asv0076170	1182	0.392773		asv0199924	208	1.22825		asv0147057	5	0.204708		asv0607583	14	0.409417
asv0076313	1132	8.20896		asv0200444	207	1.22825		asv0147079	361	0.921187		asv0615109	9	0.409417
asv0076330	957	0.746269		asv0203652	202	1.22825		asv0147341	369	0.716479		asv0616103	20	0.409417
asv0076375	1034	1.17832		asv0211988	171	1.22825		asv0147555	229	0.102354		asv0616378	20	0.409417
asv0076389	81	0.117832		asv0212664	186	1.22825		asv0147563	368	0.102354		asv0622126	20	0.409417
asv0076485	1115	0.274941		asv0222194	171	1.22825		asv0147732	1	0.102354		asv0622305	20	0.409417
asv0076629	1168	0.43205		asv0237514	150	1.22825		asv0148025	366	0.204708		asv0629572	6	0.409417
asv0076648	990	0.196386		asv0266895	118	1.22825		asv0148394	2	0.204708		asv0631362	18	0.409417
asv0076729	1167	0.589159		asv0274909	112	1.22825		asv0148680	2	0.204708		asv0636597	19	0.409417
asv0076730	14	0.0785546		asv0277313	105	1.22825		asv0148792	2	0.102354		asv0637736	19	0.409417
asv0076969	1161	0.0785546		asv0285149	103	1.22825		asv0148857	361	0.614125		asv0637841	19	0.409417
asv0077126	1157	0.196386		asv0293673	98	1.22825		asv0148955	38	0.102354		asv0646425	4	0.409417
asv0077172	1156	0.0785546		asv0302950	92	1.22825		asv0149067	129	0.102354		asv0648104	13	0.409417
asv0077214	1034	0.392773		asv0307885	89	1.22825		asv0149121	359	0.307062		asv0648106	18	0.409417
asv0077246	1128	1.96386		asv0325949	79	1.22825		asv0149545	358	2.86592		asv0653677	17	0.409417
asv0077339	1151	1.57109		asv0354909	60	1.22825		asv0149549	1	0.102354		asv0654821	18	0.409417
asv0077353	551	0.274941		asv0365567	62	1.22825		asv0149789	1	0.102354		asv0654875	18	0.409417
asv0077419	1149	0.0785546		asv0374005	59	1.22825		asv0150197	1	0.102354		asv0654919	18	0.409417
asv0077526	1146	0.628437		asv0374031	58	1.22825		asv0150217	1	0.102354		asv0655247	18	0.409417
asv0077694	1104	1.68892		asv0376980	58	1.22825		asv0150251	353	0.614125		asv0672481	17	0.409417
asv0077774	953	0.274941		asv0392615	53	1.22825		asv0150259	352	0.102354		asv0673940	16	0.409417
asv0077846	1138	1.53181		asv0396018	52	1.22825		asv0150490	1	0.102354		asv0673946	15	0.409417
asv0077931	1124	1.06049		asv0396049	51	1.22825		asv0150566	355	0.102354		asv0683044	16	0.409417
asv0077974	975	3.84918		asv0399505	49	1.22825		asv0150676	2	0.204708		asv0685801	16	0.409417
asv0078019	1008	0.471328		asv0403178	48	1.22825		asv0150691	354	0.818833		asv0685805	16	0.409417
asv0078044	1113	6.83425		asv0408095	25	1.22825		asv0151056	1	0.102354		asv0694499	16	0.409417
asv0078049	1132	0.235664		asv0431704	35	1.22825		asv0151324	31	0.102354		asv0694501	16	0.409417
asv0078234	194	0.0392773		asv0436294	41	1.22825		asv0151597	267	0.204708		asv0706407	15	0.409417
asv0078321	1126	0.0392773		asv0456854	38	1.22825		asv0151719	350	0.102354		asv0707748	15	0.409417
asv0078340	1126	0.0392773		asv0473967	34	1.22825		asv0152778	1	0.102354		asv0711205	15	0.409417
asv0078355	1100	0.785546		asv0474170	17	1.22825		asv0153265	20	1.53531		asv0715647	15	0.409417
asv0078422	1124	0.117832		asv0494884	32	1.22825		asv0153521	2	0.204708		asv0717348	15	0.409417
asv0078451	1123	0.117832		asv0501130	14	1.22825		asv0153522	1	0.102354		asv0717470	15	0.409417
asv0078606	1090	1.7282		asv0501165	30	1.22825		asv0153621	342	0.102354		asv0730160	6	0.409417
asv0078612	1119	0.157109		asv0501287	31	1.22825		asv0153794	341	1.94473		asv0730172	11	0.409417
asv0078613	1119	0.0392773		asv0508838	30	1.22825		asv0153921	341	0.204708		asv0734599	14	0.409417
asv0078814	350	0.117832		asv0519242	19	1.22825		asv0154122	340	0.102354		asv0735221	14	0.409417
asv0078832	1114	1.02121		asv0525213	27	1.22825		asv0154148	340	0.307062		asv0742952	14	0.409417
asv0078848	956	0.589159		asv0533971	25	1.22825		asv0154516	253	0.818833		asv0743032	14	0.409417
asv0078874	1100	2.74941		asv0534127	27	1.22825		asv0154594	338	0.102354		asv0759440	12	0.409417
asv0078893	1113	0.117832		asv0543097	21	1.22825		asv0154627	338	0.102354		asv0759483	4	0.409417
asv0079007	1110	0.0392773		asv0543320	26	1.22825		asv0154707	30	0.511771		asv0759815	13	0.409417
asv0079058	1108	0.824823		asv0543419	26	1.22825		asv0154844	336	0.102354		asv0764244	13	0.409417
asv0079157	1106	0.235664		asv0546586	26	1.22825		asv0154861	119	0.307062		asv0769949	13	0.409417
asv0079248	957	0.157109		asv0553239	21	1.22825		asv0154903	1	0.102354		asv0772079	13	0.409417
asv0079374	1101	3.41712		asv0553253	17	1.22825		asv0155296	335	3.99181		asv0772089	11	0.409417
asv0079480	1099	0.235664		asv0553363	25	1.22825		asv0155516	153	0.102354		asv0772093	9	0.409417
asv0079613	23	0.0392773		asv0553401	25	1.22825		asv0156038	15	0.102354		asv0772221	10	0.409417
asv0079684	1094	1.17832		asv0553410	25	1.22825		asv0156232	8	0.614125		asv0788940	4	0.409417
asv0079733	1093	0.0392773		asv0553421	25	1.22825		asv0156416	331	0.102354		asv0791964	12	0.409417
asv0079774	948	0.235664		asv0564283	24	1.22825		asv0156579	315	0.614125		asv0806050	5	0.409417
asv0079788	1092	0.0785546		asv0575433	23	1.22825		asv0156581	1	0.102354		asv0806055	12	0.409417
asv0079816	1091	0.196386		asv0575504	23	1.22825		asv0156865	73	0.204708		asv0807078	12	0.409417
asv0079920	1051	0.746269		asv0575593	23	1.22825		asv0156903	329	0.921187		asv0826173	11	0.409417
asv0079950	1088	0.157109		asv0575732	23	1.22825		asv0156913	329	0.102354		asv0833448	11	0.409417
asv0080268	1076	0.0785546		asv0587752	19	1.22825		asv0157054	3	0.307062		asv0834754	10	0.409417
asv0080345	1079	0.0392773		asv0600494	20	1.22825		asv0157090	328	1.22825		asv0834887	11	0.409417
asv0080493	1074	0.0785546		asv0614780	19	1.22825		asv0157107	1	0.102354		asv0842317	9	0.409417
asv0080616	1073	1.02121		asv0614852	20	1.22825		asv0157328	4	0.409417		asv0842435	8	0.409417
asv0080665	1072	0.196386		asv0614949	20	1.22825		asv0157467	327	0.102354		asv0842488	11	0.409417
asv0080681	857	0.746269		asv0616434	20	1.22825		asv0157556	10	0.921187		asv0842580	10	0.409417
asv0080701	1071	0.353496		asv0616667	20	1.22825		asv0157921	61	0.614125		asv0842587	11	0.409417
asv0080708	1071	0.314218		asv0629553	19	1.22825		asv0157954	325	0.102354		asv0845932	8	0.409417
asv0080781	64	0.0785546		asv0629671	19	1.22825		asv0158428	322	4.29887		asv0846198	11	0.409417
asv0080877	5	0.0392773		asv0629720	19	1.22825		asv0158560	322	1.1259		asv0846270	11	0.409417
asv0081092	832	0.117832		asv0629884	19	1.22825		asv0158681	4	0.409417		asv0869848	10	0.409417
asv0081156	606	0.196386		asv0631914	19	1.22825		asv0158740	322	0.716479		asv0877132	10	0.409417
asv0081268	1058	0.196386		asv0645945	18	1.22825		asv0158772	40	0.204708		asv0879910	4	0.409417
asv0081279	1058	0.0785546		asv0646147	18	1.22825		asv0159016	297	0.716479		asv0880057	10	0.409417
asv0081365	953	0.157109		asv0646161	17	1.22825		asv0159179	13	0.204708		asv0889501	6	0.409417
asv0081388	777	0.314218		asv0648369	18	1.22825		asv0159234	78	0.102354		asv0889679	9	0.409417
asv0081419	968	0.981932		asv0662989	17	1.22825		asv0159260	320	4.40123		asv0889694	10	0.409417
asv0081491	373	0.196386		asv0663859	17	1.22825		asv0159263	320	0.204708		asv0893912	10	0.409417
asv0081609	1051	0.157109		asv0663939	17	1.22825		asv0159320	320	0.102354		asv0894191	10	0.409417
asv0081767	1031	0.235664		asv0664025	17	1.22825		asv0159592	298	0.921187		asv0894298	10	0.409417
asv0081842	1047	0.549882		asv0664332	17	1.22825		asv0159724	272	1.84237		asv0921967	9	0.409417
asv0081919	12	0.353496		asv0664333	17	1.22825		asv0159737	297	0.204708		asv0925527	9	0.409417
asv0082093	1014	1.57109		asv0664393	17	1.22825		asv0159772	60	0.511771		asv0933527	8	0.409417
asv0082164	9	0.0392773		asv0683585	16	1.22825		asv0160386	9	0.102354		asv0935116	9	0.409417
asv0082229	1038	0.667714		asv0683948	16	1.22825		asv0160550	1	0.102354		asv0947050	5	0.409417
asv0082232	1037	3.4564		asv0684093	16	1.22825		asv0160658	315	0.409417		asv0947412	9	0.409417
asv0082393	1035	0.0392773		asv0686767	16	1.22825		asv0160882	314	0.921187		asv0953107	9	0.409417
asv0082549	1032	0.0785546		asv0705270	15	1.22825		asv0161530	79	0.102354		asv0953109	9	0.409417
asv0082622	1030	0.353496		asv0705315	15	1.22825		asv0161532	312	0.102354		asv0953133	8	0.409417
asv0082675	963	0.746269		asv0705612	15	1.22825		asv0161680	1	0.102354		asv0953212	9	0.409417
asv0082804	1004	1.45326		asv0705980	15	1.22825		asv0161756	311	1.02354		asv0953227	9	0.409417
asv0082870	1025	0.157109		asv0705988	13	1.22825		asv0161939	1	0.102354		asv0981909	5	0.409417
asv0082873	992	0.549882		asv0729388	14	1.22825		asv0161976	114	0.307062		asv0982456	4	0.409417
asv0083058	1021	0.0392773		asv0729399	14	1.22825		asv0161996	310	0.102354		asv0982796	8	0.409417
asv0083140	1019	1.41398		asv0729761	14	1.22825		asv0162080	310	0.102354		asv0988211	5	0.409417
asv0083197	1018	0.0392773		asv0757427	13	1.22825		asv0162318	309	0.307062		asv0988322	8	0.409417
asv0083271	1016	0.353496		asv0002204	190976	1.1259		asv0163385	1	0.102354		asv0992884	6	0.409417
asv0083331	992	0.746269		asv0002375	25	1.1259		asv0163441	305	0.102354		asv0993839	8	0.409417
asv0083338	989	0.628437		asv0003135	46	1.1259		asv0163509	257	1.02354		asv1003757	8	0.409417
asv0083361	99	0.0392773		asv0006254	50072	1.1259		asv0163654	5	0.409417		asv1004385	5	0.409417
asv0083398	1013	0.392773		asv0008579	2291	1.1259		asv0163815	236	0.511771		asv1004572	8	0.409417
asv0083399	1012	0.549882		asv0010889	22946	1.1259		asv0163945	303	0.818833		asv1005347	7	0.409417
asv0083414	1014	0.0392773		asv0017993	11434	1.1259		asv0164109	277	1.02354		asv1007933	8	0.409417
asv0083441	1009	2.23881		asv0023525	7577	1.1259		asv0164307	302	0.204708		asv1029295	8	0.409417
asv0083465	1013	0.117832		asv0025202	466	1.1259		asv0164709	278	0.102354		asv1029370	8	0.409417
asv0083501	1012	0.0785546		asv0026805	6228	1.1259		asv0165142	6	0.511771		asv1029435	8	0.409417
asv0083505	1012	0.589159		asv0031555	2058	1.1259		asv0165166	1	0.102354		asv1029569	6	0.409417
asv0083729	1008	0.353496		asv0035198	4080	1.1259		asv0165284	170	0.102354		asv1029601	8	0.409417
asv0083955	1003	0.706991		asv0037291	3724	1.1259		asv0165599	298	0.102354		asv1029767	8	0.409417
asv0083990	329	0.43205		asv0042493	3047	1.1259		asv0165855	297	0.204708		asv1030542	8	0.409417
asv0084046	982	0.235664		asv0045792	2568	1.1259		asv0165985	188	0.102354		asv1031734	8	0.409417
asv0084117	1000	0.0785546		asv0059369	19	1.1259		asv0166077	2	0.102354		asv1075263	7	0.409417
asv0084224	998	0.235664		asv0062171	1654	1.1259		asv0166107	1	0.102354		asv1075471	5	0.409417
asv0084312	996	0.0785546		asv0082093	23	1.1259		asv0166192	296	0.204708		asv1077664	7	0.409417
asv0084367	995	0.0785546		asv0084521	992	1.1259		asv0166533	295	0.204708		asv1078461	7	0.409417
asv0084461	923	7.97329		asv0091083	868	1.1259		asv0167126	142	0.307062		asv1092603	7	0.409417
asv0084462	993	0.0392773		asv0110057	579	1.1259		asv0167458	111	0.102354		asv1096708	6	0.409417
asv0084466	963	1.68892		asv0138795	412	1.1259		asv0167587	1	0.102354		asv1096929	7	0.409417
asv0084521	772	0.43205		asv0139908	406	1.1259		asv0167776	3	0.204708		asv1100396	7	0.409417
asv0084524	915	0.942655		asv0141917	387	1.1259		asv0167870	1	0.102354		asv1123243	7	0.409417
asv0084527	992	0.43205		asv0150490	352	1.1259		asv0167979	290	0.102354		asv1123895	7	0.409417
asv0084547	991	0.549882		asv0157706	205	1.1259		asv0168220	284	0.102354		asv1130052	7	0.409417
asv0084632	240	0.117832		asv0158159	324	1.1259		asv0168288	57	0.204708		asv1134140	7	0.409417
asv0084762	922	1.06049		asv0158941	305	1.1259		asv0168347	289	0.102354		asv1134448	7	0.409417
asv0084770	986	0.981932		asv0170415	281	1.1259		asv0168540	144	0.102354		asv1135030	7	0.409417
asv0084954	254	0.0392773		asv0174484	270	1.1259		asv0168610	288	0.716479		asv1135213	7	0.409417
asv0084962	983	0.0785546		asv0181365	249	1.1259		asv0168928	287	0.102354		asv1137404	6	0.409417
asv0084965	983	0.157109		asv0182131	249	1.1259		asv0169144	221	1.02354		asv1183727	5	0.409417
asv0085116	74	0.157109		asv0183326	243	1.1259		asv0169257	126	0.102354		asv1198608	4	0.409417
asv0085148	972	0.353496		asv0186184	239	1.1259		asv0169292	286	0.102354		asv1200416	6	0.409417
asv0085268	605	0.117832		asv0192246	210	1.1259		asv0169558	285	0.409417		asv1206005	6	0.409417
asv0085360	974	0.157109		asv0196938	214	1.1259		asv0169882	284	0.204708		asv1209412	5	0.409417
asv0085521	971	0.0785546		asv0196959	215	1.1259		asv0169890	284	0.102354		asv1209581	4	0.409417
asv0085702	967	0.274941		asv0197450	210	1.1259		asv0170182	283	0.307062		asv1222782	6	0.409417
asv0085706	785	0.942655		asv0198527	211	1.1259		asv0170227	283	0.307062		asv1229838	6	0.409417
asv0085813	965	0.157109		asv0204090	199	1.1259		asv0170415	1	0.102354		asv1234221	6	0.409417
asv0085887	964	0.392773		asv0217584	178	1.1259		asv0170455	280	0.204708		asv1234803	6	0.409417
asv0085889	964	0.0392773		asv0225631	166	1.1259		asv0170509	282	0.102354		asv1234916	6	0.409417
asv0085890	625	0.353496		asv0226288	165	1.1259		asv0170560	282	0.102354		asv1235109	4	0.409417
asv0085903	18	0.0785546		asv0234389	154	1.1259		asv0170704	281	0.102354		asv1235180	6	0.409417
asv0085909	142	0.157109		asv0240126	146	1.1259		asv0170744	280	2.86592		asv1235233	6	0.409417
asv0085981	962	0.235664		asv0247841	138	1.1259		asv0171043	29	2.25179		asv1271806	6	0.409417
asv0085988	962	0.0785546		asv0251551	134	1.1259		asv0171402	279	4.913		asv1271818	6	0.409417
asv0086344	919	1.17832		asv0258240	116	1.1259		asv0171403	278	1.63767		asv1272025	6	0.409417
asv0086345	950	3.69207		asv0258244	127	1.1259		asv0172034	6	0.409417		asv1272033	6	0.409417
asv0086358	568	0.157109		asv0264654	121	1.1259		asv0172036	276	0.921187		asv1290473	4	0.409417
asv0086444	951	0.706991		asv0264676	121	1.1259		asv0172041	275	1.53531		asv1290547	6	0.409417
asv0086448	952	2.27808		asv0281215	105	1.1259		asv0172367	276	4.40123		asv1290550	6	0.409417
asv0086485	849	0.157109		asv0296692	96	1.1259		asv0172702	3	0.307062		asv1290641	6	0.409417
asv0086519	940	0.864101		asv0309546	88	1.1259		asv0172744	275	0.102354		asv1290864	6	0.409417
asv0086568	16	0.0392773		asv0318558	83	1.1259		asv0172828	189	2.76356		asv1295449	6	0.409417
asv0086577	950	0.196386		asv0323315	81	1.1259		asv0172914	275	0.102354		asv1295474	6	0.409417
asv0086763	947	0.0392773		asv0336421	70	1.1259		asv0173074	274	1.02354		asv0000506	47	0.307062
asv0086806	899	1.25687		asv0368180	30	1.1259		asv0173159	95	0.409417		asv0000823	4	0.307062
asv0087066	909	0.746269		asv0371040	60	1.1259		asv0173165	253	0.102354		asv0000849	11	0.307062
asv0087135	940	0.0392773		asv0371693	59	1.1259		asv0173386	1	0.102354		asv0001616	10	0.307062
asv0087335	936	0.0785546		asv0382982	56	1.1259		asv0173592	145	0.204708		asv0001657	20	0.307062
asv0087489	272	0.43205		asv0382996	55	1.1259		asv0173707	222	0.204708		asv0001984	5	0.307062
asv0087544	932	0.274941		asv0406877	49	1.1259		asv0173735	1	0.102354		asv0002654	4	0.307062
asv0087602	931	0.0785546		asv0414608	47	1.1259		asv0173756	272	1.63767		asv0004084	12	0.307062
asv0087633	888	0.785546		asv0420031	46	1.1259		asv0173899	272	0.102354		asv0004390	9	0.307062
asv0087641	234	0.0392773		asv0427161	44	1.1259		asv0174057	116	0.204708		asv0004751	7	0.307062
asv0087756	928	0.117832		asv0446114	40	1.1259		asv0174451	266	2.14944		asv0007658	7	0.307062
asv0087917	918	1.7282		asv0446137	40	1.1259		asv0174607	65	0.102354		asv0008856	56	0.307062
asv0087954	924	1.2176		asv0451328	39	1.1259		asv0174803	269	1.63767		asv0010493	3	0.307062
asv0088008	3	0.0392773		asv0451385	39	1.1259		asv0174847	269	0.409417		asv0010668	4	0.307062
asv0088015	312	0.0392773		asv0456770	38	1.1259		asv0175123	82	0.307062		asv0011865	3	0.307062
asv0088029	923	1.09976		asv0462326	37	1.1259		asv0175354	268	0.102354		asv0014095	3	0.307062
asv0088042	923	0.0392773		asv0462376	37	1.1259		asv0175482	1	0.102354		asv0016275	4	0.307062
asv0088045	923	0.117832		asv0463425	36	1.1259		asv0175537	267	0.818833		asv0020510	5	0.307062
asv0088099	120	0.0392773		asv0468135	36	1.1259		asv0175745	27	0.204708		asv0021194	4	0.307062
asv0088172	920	0.0785546		asv0473993	30	1.1259		asv0175854	266	0.204708		asv0025028	3	0.307062
asv0088446	624	0.0785546		asv0487002	26	1.1259		asv0175855	266	0.102354		asv0027629	70	0.307062
asv0088503	34	0.824823		asv0487019	29	1.1259		asv0176008	266	0.102354		asv0028857	425	0.307062
asv0088508	19	0.0392773		asv0487107	33	1.1259		asv0176864	1	0.102354		asv0029152	5455	0.307062
asv0088549	891	2.82797		asv0493897	29	1.1259		asv0176933	263	0.204708		asv0030760	5021	0.307062
asv0088667	298	0.157109		asv0508769	30	1.1259		asv0176999	261	0.102354		asv0033265	3	0.307062
asv0088977	889	3.02435		asv0516884	29	1.1259		asv0177242	1	0.102354		asv0033677	4377	0.307062
asv0089111	270	0.117832		asv0525211	28	1.1259		asv0177272	262	0.818833		asv0034520	4105	0.307062
asv0089245	285	0.392773		asv0533955	27	1.1259		asv0177565	5	0.511771		asv0048247	3	0.307062
asv0089301	899	0.314218		asv0534192	26	1.1259		asv0178180	260	0.102354		asv0048891	2434	0.307062
asv0089353	838	1.80676		asv0553309	24	1.1259		asv0178409	230	0.307062		asv0049618	44	0.307062
asv0089357	895	1.80676		asv0564395	23	1.1259		asv0178523	232	0.102354		asv0050855	2284	0.307062
asv0089438	897	0.0392773		asv0575413	23	1.1259		asv0178540	259	0.204708		asv0051080	294	0.307062
asv0089491	828	0.706991		asv0579035	13	1.1259		asv0178851	258	0.204708		asv0051455	2242	0.307062
asv0089568	894	0.471328		asv0587759	22	1.1259		asv0179122	257	0.102354		asv0053612	2101	0.307062
asv0089683	892	0.117832		asv0587991	22	1.1259		asv0179199	13	0.102354		asv0058212	3	0.307062
asv0089842	859	1.02121		asv0614696	20	1.1259		asv0179313	257	0.102354		asv0059449	9	0.307062
asv0089855	807	0.157109		asv0614768	14	1.1259		asv0179476	5	0.409417		asv0060147	3	0.307062
asv0089871	889	0.0392773		asv0629499	19	1.1259		asv0180021	255	0.102354		asv0067777	1437	0.307062
asv0089966	871	1.64965		asv0629552	19	1.1259		asv0180410	254	0.102354		asv0070966	1329	0.307062
asv0090085	884	0.392773		asv0629727	19	1.1259		asv0180426	254	0.204708		asv0071953	3	0.307062
asv0090099	862	0.785546		asv0629730	19	1.1259		asv0180455	254	0.102354		asv0075314	3	0.307062
asv0090280	882	0.392773		asv0629744	15	1.1259		asv0180635	252	0.818833		asv0076629	5	0.307062
asv0090333	881	0.0785546		asv0631938	19	1.1259		asv0180785	1	0.102354		asv0082870	94	0.307062
asv0090342	404	0.0392773		asv0646123	18	1.1259		asv0181015	67	0.102354		asv0083990	125	0.307062
asv0090350	881	0.0392773		asv0649173	18	1.1259		asv0181020	241	2.04708		asv0088549	3	0.307062
asv0090415	833	0.0392773		asv0649196	18	1.1259		asv0181046	252	0.102354		asv0103656	693	0.307062
asv0090456	861	1.64965		asv0663331	17	1.1259		asv0181145	30	0.204708		asv0105772	6	0.307062
asv0090570	862	0.864101		asv0663823	16	1.1259		asv0181365	2	0.204708		asv0111097	56	0.307062
asv0090587	877	0.0392773		asv0663871	17	1.1259		asv0181509	251	0.102354		asv0121867	521	0.307062
asv0090743	874	0.314218		asv0664300	17	1.1259		asv0181831	29	0.102354		asv0123811	506	0.307062
asv0090808	873	0.235664		asv0683569	16	1.1259		asv0181951	239	0.102354		asv0131671	453	0.307062
asv0090860	872	0.117832		asv0683676	14	1.1259		asv0182294	7	0.102354		asv0134603	4	0.307062
asv0090913	871	0.353496		asv0683679	15	1.1259		asv0182496	247	1.22825		asv0150612	167	0.307062
asv0091082	868	0.117832		asv0683918	16	1.1259		asv0182586	248	0.102354		asv0156403	331	0.307062
asv0091083	868	0.43205		asv0684059	16	1.1259		asv0182939	246	2.4565		asv0160550	4	0.307062
asv0091167	867	0.0392773		asv0705289	15	1.1259		asv0182971	246	1.3306		asv0172130	277	0.307062
asv0091295	865	0.117832		asv0705291	15	1.1259		asv0183324	1	0.102354		asv0172702	4	0.307062
asv0091395	863	0.157109		asv0705359	15	1.1259		asv0183326	3	0.307062		asv0172828	7	0.307062
asv0091424	2	0.0392773		asv0705367	13	1.1259		asv0183352	1	0.102354		asv0187070	237	0.307062
asv0091436	812	0.942655		asv0705415	15	1.1259		asv0183395	246	1.74002		asv0198178	213	0.307062
asv0091476	862	0.274941		asv0705562	15	1.1259		asv0183499	246	0.204708		asv0198721	212	0.307062
asv0091482	862	0.0785546		asv0705575	15	1.1259		asv0183847	245	0.102354		asv0202028	3	0.307062
asv0091621	860	0.196386		asv0705590	15	1.1259		asv0184192	244	0.204708		asv0205067	28	0.307062
asv0091667	859	0.549882		asv0729588	14	1.1259		asv0184224	6	0.102354		asv0209144	5	0.307062
asv0091785	857	0.157109		asv0729665	14	1.1259		asv0184559	1	0.102354		asv0216030	181	0.307062
asv0091795	857	1.13904		asv0756557	13	1.1259		asv0184607	243	1.1259		asv0220410	174	0.307062
asv0091847	856	1.09976		asv0756668	13	1.1259		asv0184782	227	0.307062		asv0234469	154	0.307062
asv0091868	791	0.117832		asv0756920	13	1.1259		asv0184798	243	0.102354		asv0240039	147	0.307062
asv0091942	855	0.0392773		asv0757087	13	1.1259		asv0184886	34	1.94473		asv0244280	140	0.307062
asv0091974	333	0.117832		asv0757255	13	1.1259		asv0184983	1	0.102354		asv0252365	3	0.307062
asv0092011	854	0.0392773		asv0757263	13	1.1259		asv0184985	1	0.102354		asv0259808	126	0.307062
asv0092330	849	0.510605		asv0787017	11	1.1259		asv0185827	240	0.716479		asv0262769	123	0.307062
asv0092431	847	0.0392773		asv0787881	12	1.1259		asv0185876	236	1.3306		asv0263586	122	0.307062
asv0092448	840	0.0785546		asv0788942	12	1.1259		asv0185928	240	0.102354		asv0266929	119	0.307062
asv0092462	668	0.196386		asv0792576	12	1.1259		asv0186189	237	0.409417		asv0268968	7	0.307062
asv0092480	281	0.196386		asv0001676	129	1.02354		asv0186449	239	0.102354		asv0270798	6	0.307062
asv0092559	845	0.196386		asv0015711	13843	1.02354		asv0186573	66	0.204708		asv0280214	99	0.307062
asv0092598	125	0.0785546		asv0017745	11646	1.02354		asv0186607	22	0.204708		asv0281922	107	0.307062
asv0092610	844	0.157109		asv0018544	609	1.02354		asv0186655	238	0.921187		asv0288048	101	0.307062
asv0092755	332	0.196386		asv0019964	12	1.02354		asv0186671	2	0.204708		asv0289309	3	0.307062
asv0092911	808	0.981932		asv0020443	1138	1.02354		asv0186776	238	0.511771		asv0289512	101	0.307062
asv0092918	839	0.785546		asv0024308	7214	1.02354		asv0186786	238	0.102354		asv0297053	96	0.307062
asv0093039	837	0.157109		asv0028383	5693	1.02354		asv0186952	14	0.102354		asv0305087	91	0.307062
asv0093041	807	0.0392773		asv0030691	5036	1.02354		asv0187065	31	0.307062		asv0306431	58	0.307062
asv0093186	835	0.392773		asv0038246	3582	1.02354		asv0187124	237	0.102354		asv0310492	81	0.307062
asv0093248	834	0.196386		asv0038760	3512	1.02354		asv0187250	145	1.53531		asv0312669	6	0.307062
asv0093254	834	0.706991		asv0051080	482	1.02354		asv0187405	160	0.102354		asv0320670	54	0.307062
asv0093330	3	0.0785546		asv0053261	2122	1.02354		asv0187575	236	0.716479		asv0322088	4	0.307062
asv0093344	833	0.314218		asv0061034	53	1.02354		asv0187635	236	0.102354		asv0327096	79	0.307062
asv0093447	826	1.17832		asv0068203	1423	1.02354		asv0187636	236	0.102354		asv0330207	77	0.307062
asv0093619	829	0.0392773		asv0072391	1286	1.02354		asv0187833	65	0.307062		asv0332467	6	0.307062
asv0093675	642	0.196386		asv0077931	914	1.02354		asv0187849	130	0.102354		asv0335404	73	0.307062
asv0093843	672	0.824823		asv0078606	10	1.02354		asv0188067	235	0.102354		asv0336655	42	0.307062
asv0093979	822	0.235664		asv0089568	892	1.02354		asv0188290	2	0.204708		asv0337602	74	0.307062
asv0094257	819	0.0785546		asv0100528	732	1.02354		asv0188801	233	0.102354		asv0348010	66	0.307062
asv0094258	819	1.49254		asv0100694	363	1.02354		asv0188808	233	0.818833		asv0348050	69	0.307062
asv0094290	819	0.117832		asv0127179	10	1.02354		asv0188896	233	0.204708		asv0365656	62	0.307062
asv0094394	817	0.0785546		asv0132501	448	1.02354		asv0189092	43	0.102354		asv0375327	30	0.307062
asv0094459	816	0.706991		asv0134686	433	1.02354		asv0189167	5	0.511771		asv0387603	11	0.307062
asv0094473	816	0.864101		asv0137459	419	1.02354		asv0189389	232	0.102354		asv0393743	53	0.307062
asv0094474	806	1.13904		asv0153175	344	1.02354		asv0189575	231	0.102354		asv0396423	52	0.307062
asv0094591	808	1.45326		asv0178042	260	1.02354		asv0189627	1	0.102354		asv0408910	49	0.307062
asv0094757	727	0.667714		asv0185145	242	1.02354		asv0189665	230	0.818833		asv0412788	48	0.307062
asv0094817	673	0.471328		asv0186176	239	1.02354		asv0190079	230	0.511771		asv0427591	43	0.307062
asv0095050	388	0.0392773		asv0190495	228	1.02354		asv0190295	136	1.1259		asv0433738	43	0.307062
asv0095152	806	0.589159		asv0193699	222	1.02354		asv0190418	3	0.204708		asv0434168	43	0.307062
asv0095159	788	0.628437		asv0195527	218	1.02354		asv0191546	227	0.102354		asv0438879	42	0.307062
asv0095186	806	0.0392773		asv0199736	210	1.02354		asv0191606	227	0.102354		asv0441599	41	0.307062
asv0095265	707	0.314218		asv0232139	157	1.02354		asv0191791	218	0.307062		asv0441602	41	0.307062
asv0095299	483	0.0785546		asv0234366	153	1.02354		asv0191854	226	1.74002		asv0442384	39	0.307062
asv0095307	219	1.88531		asv0240745	146	1.02354		asv0192467	225	0.102354		asv0446641	40	0.307062
asv0095371	744	5.81304		asv0256432	129	1.02354		asv0192754	220	0.409417		asv0448799	40	0.307062
asv0095578	416	0.196386		asv0256489	129	1.02354		asv0192763	2	0.204708		asv0451133	4	0.307062
asv0095595	796	0.981932		asv0263486	122	1.02354		asv0192836	1	0.102354		asv0457323	38	0.307062
asv0095604	800	1.06049		asv0263786	122	1.02354		asv0192840	223	0.614125		asv0458411	3	0.307062
asv0095854	795	0.314218		asv0269030	117	1.02354		asv0192868	2	0.102354		asv0463818	35	0.307062
asv0095922	789	2.12097		asv0274899	112	1.02354		asv0193268	1	0.102354		asv0468736	36	0.307062
asv0095931	795	0.314218		asv0277711	110	1.02354		asv0193275	89	0.409417		asv0468740	36	0.307062
asv0095951	795	0.0392773		asv0281248	107	1.02354		asv0193297	223	0.511771		asv0474659	35	0.307062
asv0096061	792	0.196386		asv0289553	88	1.02354		asv0193649	2	0.204708		asv0474757	35	0.307062
asv0096281	751	1.06049		asv0295226	97	1.02354		asv0193707	82	0.204708		asv0476828	35	0.307062
asv0096284	790	0.0392773		asv0299760	94	1.02354		asv0193763	1	0.102354		asv0479650	7	0.307062
asv0096297	789	0.196386		asv0306539	90	1.02354		asv0193809	222	0.409417		asv0480484	5	0.307062
asv0096381	35	0.117832		asv0314686	85	1.02354		asv0193919	99	0.102354		asv0487819	33	0.307062
asv0096430	788	0.0392773		asv0314704	84	1.02354		asv0194192	1	0.102354		asv0493580	32	0.307062
asv0096548	786	0.314218		asv0320095	80	1.02354		asv0194223	221	0.204708		asv0494584	32	0.307062
asv0096673	784	0.667714		asv0320451	82	1.02354		asv0194348	221	0.921187		asv0497647	32	0.307062
asv0096690	784	0.706991		asv0325961	73	1.02354		asv0195075	135	0.921187		asv0497671	30	0.307062
asv0096747	783	0.549882		asv0334222	75	1.02354		asv0195215	219	0.716479		asv0501926	31	0.307062
asv0096749	783	0.274941		asv0336339	74	1.02354		asv0195255	219	1.1259		asv0503082	31	0.307062
asv0096817	744	1.57109		asv0352453	67	1.02354		asv0195293	1	0.102354		asv0505069	26	0.307062
asv0096879	781	0.0785546		asv0357493	64	1.02354		asv0195357	219	0.102354		asv0505222	31	0.307062
asv0096886	781	0.0785546		asv0360119	63	1.02354		asv0195543	136	0.102354		asv0509584	30	0.307062
asv0096939	761	4.28123		asv0389303	54	1.02354		asv0195729	11	0.102354		asv0509774	29	0.307062
asv0096940	780	0.353496		asv0392588	53	1.02354		asv0196013	3	0.204708		asv0510838	30	0.307062
asv0096941	780	0.903378		asv0399488	51	1.02354		asv0196179	217	0.102354		asv0512928	30	0.307062
asv0097095	778	0.157109		asv0409343	49	1.02354		asv0196194	157	0.307062		asv0516863	3	0.307062
asv0097147	774	0.746269		asv0410762	48	1.02354		asv0196481	1	0.102354		asv0517645	23	0.307062
asv0097321	775	0.0392773		asv0415263	47	1.02354		asv0196569	215	0.204708		asv0517807	27	0.307062
asv0097352	702	0.0785546		asv0415401	40	1.02354		asv0196938	1	0.102354		asv0517812	29	0.307062
asv0097380	774	0.0785546		asv0428023	44	1.02354		asv0196971	173	3.27533		asv0525376	5	0.307062
asv0097386	732	0.785546		asv0447105	39	1.02354		asv0197106	215	1.53531		asv0525986	28	0.307062
asv0097387	743	0.549882		asv0447107	40	1.02354		asv0197431	163	0.204708		asv0534961	27	0.307062
asv0097428	772	2.31736		asv0478065	35	1.02354		asv0197450	4	0.409417		asv0535125	26	0.307062
asv0097429	712	0.117832		asv0480348	33	1.02354		asv0197586	214	0.102354		asv0536343	27	0.307062
asv0098203	763	0.549882		asv0487023	28	1.02354		asv0197705	214	0.102354		asv0538097	27	0.307062
asv0098462	759	0.196386		asv0501204	31	1.02354		asv0198011	42	0.102354		asv0543616	3	0.307062
asv0098467	738	1.25687		asv0501219	31	1.02354		asv0198197	213	0.102354		asv0544343	22	0.307062
asv0098663	756	0.157109		asv0501319	31	1.02354		asv0198198	213	0.102354		asv0544344	26	0.307062
asv0098676	756	0.274941		asv0508744	30	1.02354		asv0198416	10	0.307062		asv0544481	26	0.307062
asv0098840	108	0.0392773		asv0508748	30	1.02354		asv0198456	212	0.102354		asv0554408	25	0.307062
asv0098885	606	0.235664		asv0516758	24	1.02354		asv0198527	1	0.102354		asv0554413	25	0.307062
asv0098943	241	0.157109		asv0516865	28	1.02354		asv0198711	212	0.102354		asv0555351	10	0.307062
asv0098963	752	0.785546		asv0525160	27	1.02354		asv0198744	140	1.63767		asv0556054	25	0.307062
asv0098965	752	2.55302		asv0525275	28	1.02354		asv0198958	181	0.204708		asv0564449	4	0.307062
asv0099205	460	2.67086		asv0533981	27	1.02354		asv0199623	210	0.102354		asv0565449	24	0.307062
asv0099213	749	0.510605		asv0543316	26	1.02354		asv0199655	209	0.307062		asv0569086	24	0.307062
asv0099274	748	0.196386		asv0543352	26	1.02354		asv0199924	1	0.102354		asv0569096	24	0.307062
asv0099345	742	0.706991		asv0543616	22	1.02354		asv0199934	1	0.102354		asv0569433	24	0.307062
asv0099347	743	0.981932		asv0553419	19	1.02354		asv0200119	209	0.921187		asv0580734	23	0.307062
asv0099422	480	0.0785546		asv0563586	11	1.02354		asv0200145	209	0.102354		asv0580770	18	0.307062
asv0099473	745	0.117832		asv0564111	23	1.02354		asv0200503	208	0.102354		asv0580788	23	0.307062
asv0099495	745	0.0392773		asv0575550	17	1.02354		asv0200638	208	0.204708		asv0581579	23	0.307062
asv0099527	744	0.0785546		asv0587722	22	1.02354		asv0201712	206	0.102354		asv0581618	23	0.307062
asv0099635	743	0.510605		asv0587767	22	1.02354		asv0202058	80	0.102354		asv0581708	23	0.307062
asv0099693	742	0.0392773		asv0587769	22	1.02354		asv0202114	200	0.204708		asv0588626	22	0.307062
asv0099748	653	0.274941		asv0587780	22	1.02354		asv0202568	35	3.17298		asv0588916	22	0.307062
asv0099938	714	0.667714		asv0587818	22	1.02354		asv0202706	204	0.204708		asv0589300	8	0.307062
asv0100009	738	0.117832		asv0600665	20	1.02354		asv0202853	174	1.02354		asv0593275	15	0.307062
asv0100011	738	0.0785546		asv0600759	21	1.02354		asv0203104	8	0.102354		asv0594442	15	0.307062
asv0100036	738	0.0785546		asv0600800	21	1.02354		asv0203251	89	0.102354		asv0594581	22	0.307062
asv0100174	717	0.864101		asv0614420	20	1.02354		asv0203580	202	1.94473		asv0607619	14	0.307062
asv0100229	510	0.157109		asv0614544	18	1.02354		asv0203612	38	0.102354		asv0616422	10	0.307062
asv0100254	732	0.0785546		asv0614707	20	1.02354		asv0203615	202	0.921187		asv0617780	12	0.307062
asv0100263	726	0.942655		asv0614747	20	1.02354		asv0203634	200	0.307062		asv0621074	20	0.307062
asv0100264	735	0.157109		asv0614962	16	1.02354		asv0203854	202	0.102354		asv0629761	5	0.307062
asv0100424	733	0.981932		asv0616892	20	1.02354		asv0203855	202	0.102354		asv0630615	11	0.307062
asv0100520	1	0.0392773		asv0629113	17	1.02354		asv0204090	2	0.204708		asv0631193	19	0.307062
asv0100528	732	0.392773		asv0629566	17	1.02354		asv0204106	2	0.204708		asv0631194	19	0.307062
asv0100574	731	0.942655		asv0629636	19	1.02354		asv0204364	201	0.102354		asv0631197	19	0.307062
asv0100575	731	0.864101		asv0629755	17	1.02354		asv0204384	201	0.716479		asv0631466	18	0.307062
asv0100603	731	0.0392773		asv0629881	19	1.02354		asv0204841	200	0.102354		asv0633568	6	0.307062
asv0100694	363	0.392773		asv0645848	18	1.02354		asv0205195	196	0.716479		asv0637838	19	0.307062
asv0100749	68	0.117832		asv0645866	18	1.02354		asv0205220	2	0.204708		asv0645425	14	0.307062
asv0100780	729	0.0392773		asv0645868	18	1.02354		asv0205291	2	0.204708		asv0646272	3	0.307062
asv0100975	89	0.235664		asv0646318	18	1.02354		asv0205338	196	0.409417		asv0650083	17	0.307062
asv0101075	725	0.157109		asv0663917	17	1.02354		asv0205660	49	0.409417		asv0650989	17	0.307062
asv0101180	680	0.549882		asv0664105	17	1.02354		asv0205892	198	0.102354		asv0651145	18	0.307062
asv0101236	84	0.157109		asv0666552	17	1.02354		asv0206008	198	0.102354		asv0665988	17	0.307062
asv0101332	722	0.0392773		asv0666936	17	1.02354		asv0206018	198	0.102354		asv0673967	17	0.307062
asv0101391	721	0.0392773		asv0683570	14	1.02354		asv0206048	198	0.102354		asv0674001	17	0.307062
asv0101446	720	0.0785546		asv0683616	13	1.02354		asv0206323	197	4.29887		asv0674363	10	0.307062
asv0101478	720	0.235664		asv0683632	15	1.02354		asv0206473	197	0.102354		asv0694505	16	0.307062
asv0101764	716	0.0392773		asv0683691	15	1.02354		asv0206491	197	0.102354		asv0694545	15	0.307062
asv0101853	714	0.471328		asv0683990	16	1.02354		asv0206519	197	0.921187		asv0694600	16	0.307062
asv0101854	715	0.549882		asv0684060	16	1.02354		asv0206814	1	0.102354		asv0694639	10	0.307062
asv0101924	346	0.235664		asv0687790	16	1.02354		asv0206862	47	0.102354		asv0695010	16	0.307062
asv0101927	714	0.628437		asv0705369	15	1.02354		asv0206961	196	0.204708		asv0704719	3	0.307062
asv0102093	712	0.0785546		asv0705386	15	1.02354		asv0206975	135	0.511771		asv0705057	4	0.307062
asv0102201	711	0.0785546		asv0705617	15	1.02354		asv0207143	196	0.102354		asv0706417	15	0.307062
asv0102241	710	0.0392773		asv0705975	15	1.02354		asv0207399	195	0.307062		asv0706425	15	0.307062
asv0102270	710	0.117832		asv0729346	14	1.02354		asv0207445	2	0.102354		asv0707750	15	0.307062
asv0102338	129	0.0785546		asv0730092	14	1.02354		asv0207651	195	0.102354		asv0710196	8	0.307062
asv0102471	707	0.353496		asv0730183	14	1.02354		asv0207660	19	0.102354		asv0711060	15	0.307062
asv0102473	707	0.0392773		asv0730191	13	1.02354		asv0208062	193	0.102354		asv0715519	15	0.307062
asv0102507	707	0.510605		asv0733454	14	1.02354		asv0208680	192	0.818833		asv0715696	15	0.307062
asv0102562	705	0.903378		asv0733538	13	1.02354		asv0208691	193	1.1259		asv0717369	15	0.307062
asv0102588	302	0.157109		asv0756590	13	1.02354		asv0209045	1	0.102354		asv0717467	15	0.307062
asv0102707	704	0.824823		asv0756605	13	1.02354		asv0209144	24	1.1259		asv0732448	13	0.307062
asv0102940	686	0.392773		asv0756632	13	1.02354		asv0209163	192	0.716479		asv0732707	14	0.307062
asv0103062	687	0.628437		asv0762431	13	1.02354		asv0209171	2	0.204708		asv0742943	14	0.307062
asv0103168	699	0.0392773		asv0787653	12	1.02354		asv0209172	3	0.307062		asv0742944	14	0.307062
asv0103203	698	0.0392773		asv0787865	12	1.02354		asv0209531	192	0.102354		asv0742955	14	0.307062
asv0103219	698	0.274941		asv0787879	12	1.02354		asv0209764	189	2.55885		asv0742983	14	0.307062
asv0103479	695	0.824823		asv0788244	12	1.02354		asv0209999	190	0.307062		asv0743027	13	0.307062
asv0103496	695	0.0392773		asv0788292	12	1.02354		asv0210286	190	0.716479		asv0743035	13	0.307062
asv0103612	65	0.0392773		asv0792919	12	1.02354		asv0210423	2	0.102354		asv0743775	14	0.307062
asv0103656	693	0.117832		asv0792928	12	1.02354		asv0210460	190	0.102354		asv0758077	13	0.307062
asv0103905	690	1.25687		asv0794647	12	1.02354		asv0210806	7	0.307062		asv0758404	11	0.307062
asv0103969	690	0.314218		asv0824156	11	1.02354		asv0210850	182	0.409417		asv0759664	5	0.307062
asv0103970	690	0.157109		asv0000506	13	0.921187		asv0210912	3	0.307062		asv0760410	13	0.307062
asv0104017	689	0.510605		asv0003766	24	0.921187		asv0210924	188	0.307062		asv0762599	6	0.307062
asv0104019	689	0.0392773		asv0004965	398	0.921187		asv0211375	8	0.818833		asv0764226	13	0.307062
asv0104126	621	0.589159		asv0015959	13583	0.921187		asv0211397	1	0.102354		asv0769755	13	0.307062
asv0104258	686	0.157109		asv0017287	12074	0.921187		asv0211399	25	0.102354		asv0769911	13	0.307062
asv0104259	686	0.117832		asv0029829	5258	0.921187		asv0211405	184	0.307062		asv0769912	13	0.307062
asv0104348	685	0.706991		asv0035436	4031	0.921187		asv0211471	1	0.102354		asv0772092	13	0.307062
asv0104373	685	0.196386		asv0038074	1772	0.921187		asv0211983	3	0.204708		asv0772504	13	0.307062
asv0104437	684	0.589159		asv0039186	3455	0.921187		asv0211997	38	0.921187		asv0772515	13	0.307062
asv0104689	681	0.785546		asv0040781	3250	0.921187		asv0212141	187	1.74002		asv0791558	12	0.307062
asv0105118	24	0.0785546		asv0042171	596	0.921187		asv0212208	27	0.204708		asv0792115	5	0.307062
asv0105313	673	0.510605		asv0046920	2486	0.921187		asv0212801	186	0.102354		asv0792281	12	0.307062
asv0105399	593	1.13904		asv0055930	1324	0.921187		asv0212851	186	0.102354		asv0803463	11	0.307062
asv0105416	673	0.196386		asv0058212	10	0.921187		asv0213313	185	0.102354		asv0806046	12	0.307062
asv0105489	504	1.09976		asv0064659	1513	0.921187		asv0213860	2	0.102354		asv0806047	12	0.307062
asv0105678	669	0.746269		asv0080701	1071	0.921187		asv0213990	179	0.102354		asv0806101	12	0.307062
asv0105772	667	1.06049		asv0083271	1016	0.921187		asv0214071	103	0.102354		asv0806137	11	0.307062
asv0105943	667	0.0785546		asv0085890	625	0.921187		asv0214440	178	0.102354		asv0806256	12	0.307062
asv0105944	623	1.68892		asv0096940	780	0.921187		asv0214447	183	0.204708		asv0806551	12	0.307062
asv0106061	598	0.274941		asv0102471	707	0.921187		asv0214610	182	0.409417		asv0829195	11	0.307062
asv0106108	665	0.0392773		asv0117681	553	0.921187		asv0214631	183	0.102354		asv0829261	11	0.307062
asv0106198	624	0.746269		asv0121552	518	0.921187		asv0214943	179	1.3306		asv0829353	11	0.307062
asv0106226	664	0.0785546		asv0127914	475	0.921187		asv0215018	182	1.22825		asv0833770	3	0.307062
asv0106289	645	0.785546		asv0130335	460	0.921187		asv0215080	182	0.409417		asv0842490	11	0.307062
asv0106303	663	0.235664		asv0145167	379	0.921187		asv0215978	181	0.102354		asv0845630	11	0.307062
asv0106377	479	0.471328		asv0149366	360	0.921187		asv0216276	180	0.102354		asv0845663	11	0.307062
asv0106387	662	0.589159		asv0151123	352	0.921187		asv0216322	6	0.409417		asv0845667	11	0.307062
asv0106484	527	0.628437		asv0159106	321	0.921187		asv0216367	176	0.409417		asv0845909	11	0.307062
asv0106537	661	0.0392773		asv0160550	307	0.921187		asv0216598	180	0.204708		asv0869068	4	0.307062
asv0106684	659	0.0392773		asv0160983	314	0.921187		asv0216607	180	0.409417		asv0869670	10	0.307062
asv0106984	630	1.06049		asv0161381	312	0.921187		asv0216705	180	0.102354		asv0870376	10	0.307062
asv0107000	555	0.353496		asv0163657	304	0.921187		asv0216858	1	0.102354		asv0872912	3	0.307062
asv0107054	513	0.314218		asv0163994	303	0.921187		asv0217050	17	0.102354		asv0873148	8	0.307062
asv0107075	655	0.0392773		asv0173733	272	0.921187		asv0217138	179	0.102354		asv0876843	10	0.307062
asv0107200	209	0.0392773		asv0190418	178	0.921187		asv0217148	1	0.102354		asv0878320	10	0.307062
asv0107259	647	0.785546		asv0191480	227	0.921187		asv0217247	22	0.102354		asv0879969	10	0.307062
asv0107280	653	0.0392773		asv0206814	195	0.921187		asv0217294	179	0.204708		asv0889339	10	0.307062
asv0107393	584	0.353496		asv0213859	184	0.921187		asv0217559	10	0.102354		asv0889372	10	0.307062
asv0107578	594	0.706991		asv0215795	181	0.921187		asv0217612	178	1.43296		asv0893470	10	0.307062
asv0107648	649	0.274941		asv0222845	170	0.921187		asv0217665	174	1.63767		asv0893492	10	0.307062
asv0107685	618	0.549882		asv0222852	169	0.921187		asv0217667	178	0.204708		asv0893606	10	0.307062
asv0107767	648	0.157109		asv0227750	162	0.921187		asv0217823	178	0.307062		asv0893888	10	0.307062
asv0107830	647	0.706991		asv0235185	153	0.921187		asv0217830	178	0.102354		asv0894492	10	0.307062
asv0107956	646	0.0392773		asv0248693	135	0.921187		asv0218181	2	0.204708		asv0894891	10	0.307062
asv0108025	514	0.117832		asv0251401	133	0.921187		asv0218283	177	3.07062		asv0894896	10	0.307062
asv0108074	645	0.0392773		asv0251437	134	0.921187		asv0218285	177	0.511771		asv0917597	4	0.307062
asv0108136	597	0.864101		asv0256247	129	0.921187		asv0218286	177	0.614125		asv0920674	3	0.307062
asv0108231	81	0.0392773		asv0259320	126	0.921187		asv0218892	174	1.1259		asv0924680	3	0.307062
asv0108379	31	0.0392773		asv0261385	123	0.921187		asv0219112	175	0.204708		asv0925955	5	0.307062
asv0108421	522	0.235664		asv0269029	116	0.921187		asv0219591	174	0.307062		asv0926267	9	0.307062
asv0108456	641	0.274941		asv0269043	116	0.921187		asv0219866	175	0.102354		asv0926295	9	0.307062
asv0108499	624	1.17832		asv0272534	114	0.921187		asv0220140	5	0.409417		asv0931586	9	0.307062
asv0108504	634	0.196386		asv0273704	113	0.921187		asv0220193	154	0.204708		asv0931670	3	0.307062
asv0108590	639	0.0392773		asv0274892	112	0.921187		asv0220328	174	0.102354		asv0935180	8	0.307062
asv0108644	639	0.0392773		asv0275107	112	0.921187		asv0220478	174	0.102354		asv0947937	3	0.307062
asv0108646	639	0.0392773		asv0279930	107	0.921187		asv0220838	55	0.102354		asv0953086	9	0.307062
asv0108715	638	0.0392773		asv0281258	107	0.921187		asv0220858	33	0.204708		asv0953088	9	0.307062
asv0108789	636	0.942655		asv0286498	103	0.921187		asv0220879	172	0.818833		asv0953105	9	0.307062
asv0108807	489	0.0785546		asv0291061	100	0.921187		asv0220951	173	0.102354		asv0953108	9	0.307062
asv0108888	635	0.274941		asv0299770	94	0.921187		asv0221168	169	0.102354		asv0953207	9	0.307062
asv0109129	634	0.0392773		asv0300115	94	0.921187		asv0221232	173	0.204708		asv0953236	9	0.307062
asv0109295	632	0.157109		asv0301330	93	0.921187		asv0221560	168	3.37769		asv0953256	9	0.307062
asv0109380	613	4.51689		asv0302806	92	0.921187		asv0222189	1	0.102354		asv0983872	4	0.307062
asv0109483	630	0.274941		asv0306612	89	0.921187		asv0222530	171	0.102354		asv0988446	8	0.307062
asv0109580	628	2.23881		asv0307892	89	0.921187		asv0222852	1	0.102354		asv0992902	8	0.307062
asv0109590	624	0.864101		asv0309830	88	0.921187		asv0222859	169	1.22825		asv0994289	8	0.307062
asv0109592	629	0.0392773		asv0314694	66	0.921187		asv0222879	21	0.102354		asv0994740	8	0.307062
asv0109610	373	0.274941		asv0316414	84	0.921187		asv0222984	169	0.818833		asv1000842	7	0.307062
asv0109688	627	1.61037		asv0316429	83	0.921187		asv0222985	170	0.511771		asv1001800	4	0.307062
asv0109816	627	0.0392773		asv0322339	81	0.921187		asv0223076	170	0.102354		asv1005323	8	0.307062
asv0109893	626	0.628437		asv0332009	73	0.921187		asv0223148	170	0.102354		asv1006005	7	0.307062
asv0110009	625	0.549882		asv0336655	12	0.921187		asv0223151	170	0.204708		asv1010969	7	0.307062
asv0110057	579	0.43205		asv0338577	71	0.921187		asv0223218	170	0.409417		asv1011054	7	0.307062
asv0110106	624	0.0392773		asv0338585	73	0.921187		asv0223639	166	0.102354		asv1021884	8	0.307062
asv0110207	623	0.196386		asv0338608	72	0.921187		asv0223884	169	0.307062		asv1022481	8	0.307062
asv0110242	537	0.235664		asv0345351	69	0.921187		asv0224208	168	0.716479		asv1023976	6	0.307062
asv0110247	623	0.0392773		asv0345369	67	0.921187		asv0224216	1	0.102354		asv1028854	5	0.307062
asv0110299	622	0.117832		asv0352468	67	0.921187		asv0224257	161	0.921187		asv1029368	8	0.307062
asv0110537	620	0.0392773		asv0357736	65	0.921187		asv0224303	168	0.409417		asv1029432	8	0.307062
asv0110704	602	1.7282		asv0368259	61	0.921187		asv0224358	168	0.511771		asv1029538	8	0.307062
asv0110756	618	0.0392773		asv0368267	61	0.921187		asv0224386	2	0.102354		asv1029694	8	0.307062
asv0110765	203	0.0785546		asv0379877	57	0.921187		asv0224845	167	0.204708		asv1029723	7	0.307062
asv0110851	238	0.0392773		asv0382945	55	0.921187		asv0224894	1	0.102354		asv1029756	8	0.307062
asv0110861	151	0.0785546		asv0389356	51	0.921187		asv0224915	123	3.27533		asv1029758	8	0.307062
asv0110896	616	0.0785546		asv0399545	51	0.921187		asv0224980	167	0.614125		asv1029803	8	0.307062
asv0110904	616	1.41398		asv0406861	49	0.921187		asv0225031	165	0.614125		asv1029957	8	0.307062
asv0111031	549	1.41398		asv0410678	47	0.921187		asv0225072	98	0.102354		asv1029988	8	0.307062
asv0111097	148	0.314218		asv0410713	48	0.921187		asv0225203	167	0.102354		asv1030139	8	0.307062
asv0111215	613	0.0785546		asv0418649	46	0.921187		asv0225288	167	0.102354		asv1030145	8	0.307062
asv0111313	559	1.06049		asv0418731	36	0.921187		asv0225311	167	0.204708		asv1030538	8	0.307062
asv0111338	612	0.0392773		asv0422967	42	0.921187		asv0225651	156	0.614125		asv1030621	8	0.307062
asv0111430	226	2.16025		asv0423449	45	0.921187		asv0225662	166	0.921187		asv1067516	7	0.307062
asv0111524	593	0.667714		asv0451305	38	0.921187		asv0226011	166	0.102354		asv1073602	6	0.307062
asv0111536	610	0.0392773		asv0468380	35	0.921187		asv0226368	145	0.511771		asv1073755	6	0.307062
asv0111697	413	0.196386		asv0471883	36	0.921187		asv0226559	165	0.204708		asv1078484	6	0.307062
asv0111716	117	0.0785546		asv0473952	35	0.921187		asv0226999	131	3.27533		asv1081708	6	0.307062
asv0111731	608	0.0785546		asv0478066	35	0.921187		asv0227750	1	0.102354		asv1084167	4	0.307062
asv0111748	606	0.981932		asv0486954	33	0.921187		asv0227811	163	0.102354		asv1084169	7	0.307062
asv0111885	6	0.0392773		asv0502123	13	0.921187		asv0227826	163	0.204708		asv1084182	5	0.307062
asv0111999	100	0.589159		asv0508735	30	0.921187		asv0227834	163	0.204708		asv1093048	3	0.307062
asv0112031	605	0.864101		asv0508832	29	0.921187		asv0227840	163	1.43296		asv1096698	7	0.307062
asv0112071	576	0.0392773		asv0516813	29	0.921187		asv0227886	163	0.409417		asv1096776	5	0.307062
asv0112255	562	0.706991		asv0516887	29	0.921187		asv0227959	152	0.409417		asv1100404	7	0.307062
asv0112351	601	0.628437		asv0518045	26	0.921187		asv0227978	1	0.102354		asv1100685	6	0.307062
asv0112369	602	0.157109		asv0525105	28	0.921187		asv0227988	163	0.102354		asv1103958	3	0.307062
asv0112383	269	0.314218		asv0525248	28	0.921187		asv0228104	163	0.204708		asv1123056	7	0.307062
asv0112437	589	2.35664		asv0534012	27	0.921187		asv0228248	7	0.102354		asv1124015	7	0.307062
asv0112459	601	0.314218		asv0543363	26	0.921187		asv0228431	3	0.102354		asv1125714	7	0.307062
asv0112603	600	0.0392773		asv0543364	26	0.921187		asv0228537	162	0.102354		asv1134143	7	0.307062
asv0112613	58	0.746269		asv0544581	26	0.921187		asv0228697	162	0.409417		asv1134146	7	0.307062
asv0112781	595	3.88845		asv0545210	24	0.921187		asv0228816	162	0.102354		asv1134179	7	0.307062
asv0112800	598	0.117832		asv0553334	24	0.921187		asv0229160	1	0.102354		asv1134454	7	0.307062
asv0112913	597	0.0392773		asv0553568	25	0.921187		asv0229299	161	0.102354		asv1134656	7	0.307062
asv0113016	282	0.157109		asv0563583	22	0.921187		asv0229562	161	0.102354		asv1134666	7	0.307062
asv0113043	6	0.0392773		asv0564212	24	0.921187		asv0229947	159	3.7871		asv1134713	7	0.307062
asv0113108	595	1.17832		asv0577743	23	0.921187		asv0230211	143	0.307062		asv1135064	4	0.307062
asv0113342	593	0.0392773		asv0587570	22	0.921187		asv0230407	160	0.102354		asv1135295	7	0.307062
asv0113376	593	0.314218		asv0589369	22	0.921187		asv0230501	88	0.102354		asv1135733	7	0.307062
asv0113406	4	0.0392773		asv0600478	20	0.921187		asv0230634	1	0.102354		asv1135859	7	0.307062
asv0113452	592	0.314218		asv0600662	21	0.921187		asv0230830	159	0.716479		asv1137534	7	0.307062
asv0113502	515	0.274941		asv0600830	19	0.921187		asv0230925	159	0.102354		asv1183587	3	0.307062
asv0113504	7	0.0392773		asv0602460	21	0.921187		asv0230939	159	0.204708		asv1184771	6	0.307062
asv0113703	590	0.43205		asv0602661	21	0.921187		asv0231016	159	0.102354		asv1187376	3	0.307062
asv0113709	590	0.0785546		asv0614592	15	0.921187		asv0231539	158	0.102354		asv1195929	5	0.307062
asv0113778	589	0.864101		asv0620189	20	0.921187		asv0231637	158	0.102354		asv1202784	3	0.307062
asv0113782	589	1.25687		asv0629475	19	0.921187		asv0231645	158	0.102354		asv1204370	3	0.307062
asv0113876	588	0.314218		asv0629533	19	0.921187		asv0231696	158	0.102354		asv1205941	6	0.307062
asv0113994	587	0.0392773		asv0629540	19	0.921187		asv0231813	114	0.409417		asv1208922	6	0.307062
asv0114114	583	1.17832		asv0629572	11	0.921187		asv0232265	1	0.102354		asv1208927	5	0.307062
asv0114141	586	0.0392773		asv0629580	19	0.921187		asv0232273	157	1.22825		asv1208979	5	0.307062
asv0114153	6	0.0785546		asv0629616	16	0.921187		asv0232274	157	0.102354		asv1209559	6	0.307062
asv0114248	585	0.0392773		asv0631640	19	0.921187		asv0232307	3	0.204708		asv1209582	6	0.307062
asv0114482	583	0.0785546		asv0632749	19	0.921187		asv0233032	156	0.204708		asv1209657	6	0.307062
asv0114670	581	0.314218		asv0646102	18	0.921187		asv0233657	155	2.4565		asv1210828	3	0.307062
asv0114699	581	0.0392773		asv0646116	18	0.921187		asv0233928	155	0.102354		asv1223353	3	0.307062
asv0114770	580	0.667714		asv0655500	17	0.921187		asv0234052	155	0.102354		asv1233358	5	0.307062
asv0114792	78	0.0785546		asv0663832	17	0.921187		asv0234070	155	0.102354		asv1234667	6	0.307062
asv0114806	580	0.0392773		asv0663933	17	0.921187		asv0234366	1	0.102354		asv1234798	6	0.307062
asv0114889	579	0.117832		asv0664032	17	0.921187		asv0234510	154	0.102354		asv1235220	5	0.307062
asv0114981	578	0.0392773		asv0664048	17	0.921187		asv0234619	154	0.102354		asv1235236	5	0.307062
asv0115028	578	0.0392773		asv0664159	17	0.921187		asv0234702	154	0.102354		asv1273372	6	0.307062
asv0115085	273	0.392773		asv0664222	17	0.921187		asv0235168	153	0.511771		asv1289396	6	0.307062
asv0115177	504	0.196386		asv0664791	17	0.921187		asv0235171	30	1.84237		asv1290476	6	0.307062
asv0115355	575	0.117832		asv0666765	16	0.921187		asv0235293	153	0.204708		asv1290539	4	0.307062
asv0115423	574	0.0392773		asv0667736	17	0.921187		asv0235450	153	0.102354		asv1290541	6	0.307062
asv0115530	573	0.0785546		asv0684102	16	0.921187		asv0235955	152	1.02354		asv1290545	6	0.307062
asv0115534	572	3.61351		asv0705486	14	0.921187		asv0236055	152	0.511771		asv1290713	6	0.307062
asv0115593	573	0.0785546		asv0708385	15	0.921187		asv0236193	135	0.716479		asv1291283	6	0.307062
asv0115708	510	0.196386		asv0729260	14	0.921187		asv0236356	152	0.102354		asv1291381	6	0.307062
asv0115834	571	0.0392773		asv0729344	14	0.921187		asv0236700	1	0.102354		asv1291833	6	0.307062
asv0115926	570	0.314218		asv0729396	14	0.921187		asv0236714	115	0.921187		asv1293001	6	0.307062
asv0116007	569	0.117832		asv0729557	12	0.921187		asv0236776	151	0.409417		asv0000694	2	0.204708
asv0116027	569	0.981932		asv0729662	14	0.921187		asv0236777	151	0.921187		asv0001566	5	0.204708
asv0116059	458	0.157109		asv0729701	14	0.921187		asv0237501	1	0.102354		asv0001915	7	0.204708
asv0116203	563	1.96386		asv0729978	11	0.921187		asv0237504	7	0.716479		asv0002011	4	0.204708
asv0116322	566	0.157109		asv0730171	12	0.921187		asv0237663	150	0.102354		asv0003758	3	0.204708
asv0116478	565	0.0392773		asv0756509	13	0.921187		asv0237773	150	0.204708		asv0004518	3	0.204708
asv0116537	4	0.117832		asv0756712	13	0.921187		asv0237826	150	0.102354		asv0005028	2	0.204708
asv0116540	564	0.0785546		asv0756721	13	0.921187		asv0238285	136	0.409417		asv0006534	3	0.204708
asv0116560	564	0.235664		asv0756829	13	0.921187		asv0238359	146	2.14944		asv0006833	5	0.204708
asv0116568	564	0.0392773		asv0757040	13	0.921187		asv0238360	149	1.02354		asv0007059	2	0.204708
asv0116582	451	0.235664		asv0757986	13	0.921187		asv0238416	149	0.511771		asv0007208	3	0.204708
asv0116787	562	0.0392773		asv0761192	13	0.921187		asv0238468	1	0.102354		asv0008440	3	0.204708
asv0116848	561	0.0785546		asv0787773	11	0.921187		asv0238679	149	0.102354		asv0008579	68	0.204708
asv0117100	554	0.235664		asv0787866	12	0.921187		asv0239148	1	0.102354		asv0008805	4	0.204708
asv0117200	544	1.49254		asv0788057	12	0.921187		asv0239246	148	1.43296		asv0010231	3	0.204708
asv0117264	516	0.589159		asv0788106	12	0.921187		asv0239356	2	0.204708		asv0010307	2	0.204708
asv0117395	557	0.353496		asv0788281	12	0.921187		asv0239976	146	1.1259		asv0011782	10	0.204708
asv0117515	536	0.314218		asv0788367	12	0.921187		asv0240272	147	0.102354		asv0012184	23	0.204708
asv0117519	556	0.0392773		asv0788377	12	0.921187		asv0240750	2	0.204708		asv0012403	44	0.204708
asv0117617	555	0.196386		asv0788547	12	0.921187		asv0241061	146	0.511771		asv0012797	2	0.204708
asv0117681	554	0.392773		asv0788580	12	0.921187		asv0241091	6	0.102354		asv0015588	2	0.204708
asv0117689	554	0.981932		asv0794623	12	0.921187		asv0241598	143	1.1259		asv0015989	2	0.204708
asv0117731	554	0.0392773		asv0794939	12	0.921187		asv0241654	120	2.35415		asv0019299	2	0.204708
asv0117836	553	0.0392773		asv0823926	11	0.921187		asv0241656	145	0.921187		asv0019458	8	0.204708
asv0117919	550	1.02121		asv0823995	11	0.921187		asv0241773	145	0.102354		asv0019501	10140	0.204708
asv0118358	528	0.0392773		asv0824198	11	0.921187		asv0242037	145	0.102354		asv0020132	11	0.204708
asv0118518	15	0.0392773		asv0824238	11	0.921187		asv0242474	143	0.102354		asv0022628	4	0.204708
asv0118526	156	0.314218		asv0824255	11	0.921187		asv0242494	124	1.63767		asv0027675	13	0.204708
asv0118665	543	0.746269		asv0824633	11	0.921187		asv0242512	3	0.102354		asv0028773	5	0.204708
asv0118768	531	1.02121		asv0824745	11	0.921187		asv0243280	99	1.43296		asv0031424	24	0.204708
asv0118951	544	0.157109		asv0824767	11	0.921187		asv0243294	143	0.511771		asv0033251	3	0.204708
asv0119000	196	0.0392773		asv0825103	11	0.921187		asv0243304	142	0.307062		asv0033634	2	0.204708
asv0119131	542	0.0785546		asv0826071	11	0.921187		asv0243524	143	0.102354		asv0036050	3924	0.204708
asv0119261	541	0.157109		asv0866917	10	0.921187		asv0243644	143	0.102354		asv0038479	11	0.204708
asv0119262	528	0.746269		asv0867036	10	0.921187		asv0243720	143	0.102354		asv0038914	2	0.204708
asv0119282	541	0.471328		asv0867564	9	0.921187		asv0243770	141	0.102354		asv0041783	3114	0.204708
asv0119379	540	0.157109		asv0867655	10	0.921187		asv0244134	142	0.818833		asv0044851	2794	0.204708
asv0119428	139	0.196386		asv0867951	9	0.921187		asv0244152	128	2.96827		asv0045022	3	0.204708
asv0119468	1	0.0392773		asv0867998	10	0.921187		asv0244162	5	0.511771		asv0045876	1699	0.204708
asv0119519	402	0.0392773		asv0868020	10	0.921187		asv0244269	136	0.409417		asv0045925	24	0.204708
asv0119613	538	0.942655		asv0868491	10	0.921187		asv0244280	1	0.102354		asv0050266	3	0.204708
asv0119826	537	0.0392773		asv0868543	10	0.921187		asv0245280	117	0.102354		asv0050737	17	0.204708
asv0119868	535	0.667714		asv0920417	9	0.921187		asv0245281	141	0.102354		asv0051097	2	0.204708
asv0119925	536	0.0392773		asv0003936	29	0.818833		asv0245435	141	0.102354		asv0054218	21	0.204708
asv0119929	536	0.0785546		asv0008376	1955	0.818833		asv0245515	141	0.102354		asv0063088	1615	0.204708
asv0119934	536	0.0785546		asv0008440	33736	0.818833		asv0245566	141	0.102354		asv0064722	2	0.204708
asv0119939	536	0.0392773		asv0010493	8	0.818833		asv0245569	141	0.409417		asv0065116	13	0.204708
asv0120003	535	0.864101		asv0010575	24712	0.818833		asv0245649	141	0.102354		asv0066256	1492	0.204708
asv0120013	535	1.53181		asv0011158	22878	0.818833		asv0246076	140	0.204708		asv0072660	1279	0.204708
asv0120440	532	0.353496		asv0011673	21467	0.818833		asv0246118	134	0.204708		asv0072762	28	0.204708
asv0120539	527	0.0392773		asv0012531	19295	0.818833		asv0246862	1	0.102354		asv0076170	2	0.204708
asv0120592	452	0.235664		asv0012669	19007	0.818833		asv0246879	2	0.204708		asv0080268	1076	0.204708
asv0120894	528	0.0392773		asv0013928	16373	0.818833		asv0246921	1	0.102354		asv0081767	2	0.204708
asv0121105	370	0.43205		asv0016126	12	0.818833		asv0247026	136	0.204708		asv0082093	3	0.204708
asv0121164	526	1.09976		asv0019051	10433	0.818833		asv0247267	139	0.102354		asv0083441	4	0.204708
asv0121431	506	3.33857		asv0019458	10160	0.818833		asv0247290	43	0.102354		asv0085903	18	0.204708
asv0121545	523	1.17832		asv0019957	428	0.818833		asv0247349	139	0.102354		asv0085988	962	0.204708
asv0121552	517	0.510605		asv0021784	8440	0.818833		asv0247411	93	1.1259		asv0087335	936	0.204708
asv0121676	504	1.57109		asv0028002	5811	0.818833		asv0247802	1	0.102354		asv0089245	7	0.204708
asv0121724	522	0.0392773		asv0029876	5241	0.818833		asv0247812	1	0.102354		asv0089357	2	0.204708
asv0121755	522	0.0392773		asv0031886	4761	0.818833		asv0247897	137	0.921187		asv0089966	2	0.204708
asv0121867	521	0.117832		asv0034429	4227	0.818833		asv0247915	138	0.102354		asv0091974	291	0.204708
asv0121872	80	0.0392773		asv0038817	3504	0.818833		asv0247917	138	0.307062		asv0092480	5	0.204708
asv0121875	521	0.314218		asv0041162	3204	0.818833		asv0248130	138	0.204708		asv0093675	275	0.204708
asv0122119	519	0.0392773		asv0044871	1915	0.818833		asv0248143	138	0.511771		asv0094591	2	0.204708
asv0122237	198	0.0392773		asv0047446	2561	0.818833		asv0248175	138	0.204708		asv0095922	3	0.204708
asv0122340	503	0.667714		asv0047889	1047	0.818833		asv0248215	24	0.204708		asv0099422	480	0.204708
asv0122480	511	1.06049		asv0051643	1503	0.818833		asv0248685	3	0.307062		asv0099527	744	0.204708
asv0122678	514	1.06049		asv0055552	1664	0.818833		asv0248720	135	0.921187		asv0100011	738	0.204708
asv0122697	514	0.981932		asv0057146	1286	0.818833		asv0248782	137	1.3306		asv0100975	59	0.204708
asv0122719	514	0.471328		asv0060147	1740	0.818833		asv0249053	137	0.102354		asv0102201	711	0.204708
asv0122746	514	0.0392773		asv0060474	1726	0.818833		asv0249079	137	0.102354		asv0106226	664	0.204708
asv0122753	514	0.274941		asv0064875	1546	0.818833		asv0249190	137	0.102354		asv0107054	39	0.204708
asv0122976	512	0.628437		asv0070688	1339	0.818833		asv0249520	132	2.96827		asv0108421	2	0.204708
asv0123047	346	0.392773		asv0083729	1007	0.818833		asv0249672	136	0.614125		asv0111697	45	0.204708
asv0123071	512	0.667714		asv0085148	971	0.818833		asv0249688	7	0.102354		asv0112437	3	0.204708
asv0123174	511	0.117832		asv0095265	805	0.818833		asv0249751	135	0.409417		asv0115177	207	0.204708
asv0123190	511	0.0392773		asv0095854	795	0.818833		asv0249943	136	0.102354		asv0115593	573	0.204708
asv0123328	509	0.0785546		asv0096548	786	0.818833		asv0250055	136	0.204708		asv0119934	536	0.204708
asv0123348	414	0.196386		asv0112459	601	0.818833		asv0250093	136	0.102354		asv0120592	11	0.204708
asv0123533	502	6.0487		asv0113876	588	0.818833		asv0250113	99	0.409417		asv0124145	504	0.204708
asv0123607	508	0.157109		asv0120440	531	0.818833		asv0250199	136	0.102354		asv0130628	405	0.204708
asv0123703	507	0.0392773		asv0127672	479	0.818833		asv0250557	134	2.55885		asv0132415	9	0.204708
asv0123811	506	0.117832		asv0128489	473	0.818833		asv0250895	8	0.102354		asv0143915	11	0.204708
asv0123877	72	0.157109		asv0138346	414	0.818833		asv0250975	6	0.102354		asv0144868	2	0.204708
asv0123963	505	0.117832		asv0143171	389	0.818833		asv0251399	1	0.102354		asv0147460	2	0.204708
asv0124044	414	0.392773		asv0145765	376	0.818833		asv0251401	1	0.102354		asv0148463	364	0.204708
asv0124089	504	0.0785546		asv0153265	10	0.818833		asv0251980	134	0.102354		asv0150520	355	0.204708
asv0124116	494	0.628437		asv0154903	336	0.818833		asv0252260	133	0.204708		asv0152698	346	0.204708
asv0124145	504	0.0785546		asv0157054	325	0.818833		asv0252463	133	0.409417		asv0154707	2	0.204708
asv0124238	503	0.0785546		asv0167350	292	0.818833		asv0252475	1	0.102354		asv0155379	199	0.204708
asv0124374	502	0.0785546		asv0189693	231	0.818833		asv0252714	133	0.921187		asv0156232	3	0.204708
asv0124426	502	0.0392773		asv0190648	227	0.818833		asv0252867	133	0.102354		asv0156513	271	0.204708
asv0124507	498	1.7282		asv0190917	228	0.818833		asv0253353	132	1.02354		asv0157126	322	0.204708
asv0124551	501	0.549882		asv0191814	223	0.818833		asv0253708	132	0.102354		asv0157921	3	0.204708
asv0124686	500	0.471328		asv0198728	212	0.818833		asv0253826	132	0.102354		asv0163166	306	0.204708
asv0124808	27	0.0392773		asv0201471	203	0.818833		asv0254450	131	0.921187		asv0173707	50	0.204708
asv0124905	498	0.117832		asv0204640	200	0.818833		asv0254622	131	0.307062		asv0177617	260	0.204708
asv0124909	494	0.314218		asv0212328	187	0.818833		asv0254664	131	0.102354		asv0179476	3	0.204708
asv0125043	482	0.549882		asv0223658	169	0.818833		asv0254711	131	0.102354		asv0184224	4	0.204708
asv0125125	497	0.0392773		asv0224894	166	0.818833		asv0255313	130	0.818833		asv0186671	2	0.204708
asv0125181	481	0.510605		asv0232307	154	0.818833		asv0255316	129	0.716479		asv0190856	2	0.204708
asv0125182	496	0.235664		asv0242365	144	0.818833		asv0255396	130	0.614125		asv0192754	3	0.204708
asv0125212	496	0.117832		asv0243283	143	0.818833		asv0255417	130	0.102354		asv0195599	218	0.204708
asv0125315	248	0.0785546		asv0245970	140	0.818833		asv0255699	130	0.102354		asv0195729	7	0.204708
asv0125322	268	0.0392773		asv0251629	134	0.818833		asv0255842	130	0.102354		asv0197431	51	0.204708
asv0125453	158	0.157109		asv0256250	127	0.818833		asv0256250	2	0.102354		asv0201471	2	0.204708
asv0125658	493	0.0785546		asv0260625	125	0.818833		asv0256287	128	1.02354		asv0203187	203	0.204708
asv0125767	33	0.0392773		asv0265760	120	0.818833		asv0256408	129	0.102354		asv0211375	2	0.204708
asv0125794	492	0.0392773		asv0272528	114	0.818833		asv0256464	127	0.716479		asv0224257	3	0.204708
asv0125825	251	0.314218		asv0277415	110	0.818833		asv0256772	129	0.102354		asv0224942	167	0.204708
asv0125914	491	0.0392773		asv0277626	110	0.818833		asv0256791	129	0.102354		asv0228085	7	0.204708
asv0126048	476	0.235664		asv0284424	105	0.818833		asv0257278	128	1.02354		asv0235583	153	0.204708
asv0126185	489	0.235664		asv0293664	98	0.818833		asv0257587	128	0.409417		asv0238349	148	0.204708
asv0126323	488	0.196386		asv0293675	98	0.818833		asv0257641	128	0.102354		asv0244162	2	0.204708
asv0126597	485	1.09976		asv0293956	98	0.818833		asv0258294	127	1.22825		asv0248253	138	0.204708
asv0126635	486	0.0392773		asv0298207	95	0.818833		asv0258314	3	0.307062		asv0248685	2	0.204708
asv0126734	67	0.0392773		asv0306210	90	0.818833		asv0258366	127	0.307062		asv0251527	134	0.204708
asv0126886	394	0.746269		asv0307894	87	0.818833		asv0258367	127	0.921187		asv0253834	96	0.204708
asv0126996	451	2.0817		asv0315748	85	0.818833		asv0258455	127	0.102354		asv0258314	2	0.204708
asv0127017	483	0.0392773		asv0318228	83	0.818833		asv0258527	127	0.102354		asv0260944	125	0.204708
asv0127084	402	0.549882		asv0320099	81	0.818833		asv0258693	80	0.409417		asv0261386	2	0.204708
asv0127179	479	0.510605		asv0320531	82	0.818833		asv0259321	1	0.102354		asv0263640	4	0.204708
asv0127282	481	0.667714		asv0336344	74	0.818833		asv0259444	126	0.102354		asv0264149	122	0.204708
asv0127284	481	0.0392773		asv0336420	73	0.818833		asv0259702	126	0.511771		asv0277501	110	0.204708
asv0127287	472	1.53181		asv0347776	68	0.818833		asv0260026	126	0.102354		asv0293014	99	0.204708
asv0127425	478	0.864101		asv0350121	66	0.818833		asv0260181	2	0.102354		asv0294883	2	0.204708
asv0127540	51	0.0785546		asv0368266	60	0.818833		asv0260484	125	0.511771		asv0302912	2	0.204708
asv0127625	479	0.864101		asv0377037	58	0.818833		asv0260496	125	0.102354		asv0308265	46	0.204708
asv0127672	460	0.314218		asv0386557	54	0.818833		asv0260716	125	0.204708		asv0310019	6	0.204708
asv0127914	477	0.392773		asv0396004	52	0.818833		asv0260834	125	0.204708		asv0310381	88	0.204708
asv0127940	196	0.117832		asv0396053	52	0.818833		asv0260912	125	0.511771		asv0311744	28	0.204708
asv0127993	460	0.785546		asv0396080	52	0.818833		asv0260916	125	0.102354		asv0314395	2	0.204708
asv0128092	475	0.549882		asv0399482	49	0.818833		asv0261379	1	0.102354		asv0318380	83	0.204708
asv0128212	471	1.96386		asv0399552	51	0.818833		asv0261385	1	0.102354		asv0325056	80	0.204708
asv0128223	7	0.0392773		asv0400239	51	0.818833		asv0261412	40	0.204708		asv0330941	32	0.204708
asv0128226	475	0.667714		asv0405413	50	0.818833		asv0261648	124	0.102354		asv0338561	2	0.204708
asv0128303	475	0.196386		asv0405549	50	0.818833		asv0261814	124	0.102354		asv0340478	4	0.204708
asv0128489	473	0.314218		asv0406866	49	0.818833		asv0261821	124	0.307062		asv0343376	71	0.204708
asv0128493	473	0.0785546		asv0406959	48	0.818833		asv0261932	2	0.102354		asv0345670	70	0.204708
asv0128555	399	0.0392773		asv0410691	47	0.818833		asv0261951	124	0.102354		asv0347992	2	0.204708
asv0128889	471	0.0392773		asv0414607	47	0.818833		asv0262391	2	0.204708		asv0350775	68	0.204708
asv0129011	61	0.0785546		asv0414653	47	0.818833		asv0262421	119	1.1259		asv0355200	3	0.204708
asv0129035	225	0.157109		asv0418735	46	0.818833		asv0262497	120	2.04708		asv0357791	65	0.204708
asv0129125	469	0.0785546		asv0422859	45	0.818833		asv0262629	116	0.204708		asv0357835	65	0.204708
asv0129128	469	0.549882		asv0422984	43	0.818833		asv0262762	14	0.204708		asv0363464	2	0.204708
asv0129261	399	0.510605		asv0423067	45	0.818833		asv0262765	123	0.102354		asv0371362	60	0.204708
asv0129266	459	1.29615		asv0427262	44	0.818833		asv0262852	123	0.511771		asv0377619	2	0.204708
asv0129424	467	0.157109		asv0446064	40	0.818833		asv0262893	123	0.102354		asv0378594	58	0.204708
asv0129435	467	0.785546		asv0446109	40	0.818833		asv0263187	123	0.102354		asv0381595	57	0.204708
asv0129487	125	0.117832		asv0446163	34	0.818833		asv0263188	123	0.102354		asv0382747	12	0.204708
asv0129496	467	0.117832		asv0456753	38	0.818833		asv0263466	7	0.102354		asv0383600	37	0.204708
asv0129592	430	0.785546		asv0462343	36	0.818833		asv0263537	122	0.102354		asv0387805	55	0.204708
asv0129595	400	0.903378		asv0462408	37	0.818833		asv0263560	122	1.43296		asv0387808	55	0.204708
asv0129713	448	0.864101		asv0468129	36	0.818833		asv0263639	122	0.614125		asv0393553	53	0.204708
asv0129754	465	0.0392773		asv0468267	36	0.818833		asv0263640	68	2.35415		asv0394493	53	0.204708
asv0129773	460	0.117832		asv0480318	34	0.818833		asv0263990	118	1.43296		asv0396732	41	0.204708
asv0129777	465	0.157109		asv0486980	26	0.818833		asv0264016	122	0.102354		asv0397627	52	0.204708
asv0130010	463	1.61037		asv0487032	33	0.818833		asv0264117	3	0.307062		asv0397630	50	0.204708
asv0130038	347	0.903378		asv0508694	29	0.818833		asv0265652	1	0.102354		asv0397654	52	0.204708
asv0130051	463	0.196386		asv0508814	30	0.818833		asv0266171	119	0.614125		asv0400487	51	0.204708
asv0130079	4	0.0392773		asv0516916	18	0.818833		asv0266263	5	0.102354		asv0402546	4	0.204708
asv0130185	456	0.824823		asv0516917	29	0.818833		asv0266264	36	0.204708		asv0405160	50	0.204708
asv0130193	462	0.0392773		asv0527394	27	0.818833		asv0266842	1	0.102354		asv0410685	2	0.204708
asv0130334	461	0.0392773		asv0534034	27	0.818833		asv0266857	2	0.204708		asv0411167	48	0.204708
asv0130335	461	0.392773		asv0535753	27	0.818833		asv0266968	118	0.307062		asv0412876	48	0.204708
asv0130540	460	0.0392773		asv0535839	27	0.818833		asv0267090	110	0.921187		asv0414580	3	0.204708
asv0130597	149	0.0392773		asv0543459	26	0.818833		asv0267305	119	0.204708		asv0415017	47	0.204708
asv0130627	459	1.61037		asv0543473	26	0.818833		asv0267457	7	0.102354		asv0415018	47	0.204708
asv0130628	453	0.510605		asv0543488	26	0.818833		asv0267962	118	0.818833		asv0415634	47	0.204708
asv0130629	451	1.02121		asv0565524	23	0.818833		asv0268149	117	1.94473		asv0415642	47	0.204708
asv0130689	459	0.0392773		asv0577097	23	0.818833		asv0268170	3	0.102354		asv0416731	47	0.204708
asv0130771	374	0.942655		asv0579027	11	0.818833		asv0268217	118	0.102354		asv0419293	7	0.204708
asv0130838	458	0.0392773		asv0579046	8	0.818833		asv0268335	118	0.204708		asv0420597	46	0.204708
asv0131079	456	0.0392773		asv0587000	16	0.818833		asv0268371	118	0.102354		asv0423315	45	0.204708
asv0131099	456	0.0785546		asv0587663	22	0.818833		asv0268384	90	1.02354		asv0423399	45	0.204708
asv0131234	453	0.43205		asv0587731	20	0.818833		asv0268508	1	0.102354		asv0424843	35	0.204708
asv0131253	455	0.510605		asv0600647	20	0.818833		asv0268520	118	0.102354		asv0428345	43	0.204708
asv0131323	455	0.0392773		asv0600827	21	0.818833		asv0268882	2	0.204708		asv0428350	44	0.204708
asv0131425	454	0.471328		asv0602450	21	0.818833		asv0268968	95	2.96827		asv0429247	44	0.204708
asv0131589	448	0.864101		asv0613928	17	0.818833		asv0269029	1	0.102354		asv0429624	44	0.204708
asv0131597	453	0.0785546		asv0614625	20	0.818833		asv0269043	1	0.102354		asv0429640	44	0.204708
asv0131671	453	0.117832		asv0616838	20	0.818833		asv0269073	117	1.94473		asv0429670	44	0.204708
asv0131860	105	0.157109		asv0629504	18	0.818833		asv0269081	117	0.716479		asv0431029	2	0.204708
asv0132053	149	0.353496		asv0629609	19	0.818833		asv0269155	117	0.307062		asv0432105	43	0.204708
asv0132142	450	0.0392773		asv0629617	19	0.818833		asv0270257	113	0.818833		asv0434113	43	0.204708
asv0132161	433	0.196386		asv0631780	19	0.818833		asv0270600	116	0.102354		asv0435837	2	0.204708
asv0132252	430	2.19953		asv0645805	16	0.818833		asv0270654	7	0.102354		asv0437294	42	0.204708
asv0132253	449	0.117832		asv0645807	18	0.818833		asv0270815	116	0.102354		asv0438539	42	0.204708
asv0132415	414	0.117832		asv0646048	18	0.818833		asv0270819	116	0.102354		asv0442240	41	0.204708
asv0132451	448	0.157109		asv0646096	18	0.818833		asv0271215	115	1.3306		asv0447473	40	0.204708
asv0132501	415	0.392773		asv0646145	18	0.818833		asv0271474	96	0.614125		asv0448798	40	0.204708
asv0132583	447	0.117832		asv0646274	18	0.818833		asv0272023	115	0.102354		asv0454179	39	0.204708
asv0132774	93	0.117832		asv0663848	17	0.818833		asv0272481	18	1.84237		asv0456671	2	0.204708
asv0132956	304	0.117832		asv0663882	17	0.818833		asv0272619	114	0.409417		asv0458133	38	0.204708
asv0133103	444	0.942655		asv0664174	17	0.818833		asv0272701	114	0.511771		asv0459270	38	0.204708
asv0133264	35	0.117832		asv0664376	14	0.818833		asv0272756	3	0.204708		asv0463033	37	0.204708
asv0133343	443	0.117832		asv0664522	17	0.818833		asv0272918	113	0.102354		asv0463039	10	0.204708
asv0133598	441	0.0392773		asv0664523	8	0.818833		asv0273033	2	0.204708		asv0467912	20	0.204708
asv0133758	381	0.235664		asv0664556	17	0.818833		asv0273040	36	0.204708		asv0468360	36	0.204708
asv0133774	440	1.09976		asv0666740	17	0.818833		asv0273136	114	0.102354		asv0468808	36	0.204708
asv0133785	439	0.628437		asv0683682	15	0.818833		asv0273764	1	0.102354		asv0471160	26	0.204708
asv0133883	45	0.196386		asv0683683	16	0.818833		asv0273831	113	0.818833		asv0474170	2	0.204708
asv0133927	438	0.706991		asv0683692	13	0.818833		asv0273841	1	0.102354		asv0474340	35	0.204708
asv0134122	303	0.471328		asv0683779	16	0.818833		asv0273922	113	0.102354		asv0477301	31	0.204708
asv0134146	25	0.0785546		asv0683816	12	0.818833		asv0274166	113	0.511771		asv0477331	35	0.204708
asv0134346	437	0.0392773		asv0683886	16	0.818833		asv0274193	113	0.102354		asv0482705	11	0.204708
asv0134429	436	0.0392773		asv0683939	16	0.818833		asv0274312	113	0.102354		asv0483824	34	0.204708
asv0134432	436	0.0785546		asv0705365	15	0.818833		asv0274374	1	0.102354		asv0483886	34	0.204708
asv0134443	436	0.0785546		asv0705372	15	0.818833		asv0274875	6	0.614125		asv0487002	2	0.204708
asv0134458	436	0.785546		asv0705373	15	0.818833		asv0275036	112	0.818833		asv0488220	2	0.204708
asv0134528	436	0.0392773		asv0705870	15	0.818833		asv0275435	112	0.204708		asv0488314	33	0.204708
asv0134603	427	3.41712		asv0705936	15	0.818833		asv0275542	112	0.102354		asv0494748	2	0.204708
asv0134631	434	0.589159		asv0705968	15	0.818833		asv0275558	5	0.102354		asv0495571	31	0.204708
asv0134686	435	0.471328		asv0708860	15	0.818833		asv0276216	7	0.511771		asv0497840	32	0.204708
asv0134691	125	0.0785546		asv0708867	15	0.818833		asv0276697	1	0.102354		asv0500415	7	0.204708
asv0134805	434	0.471328		asv0713192	15	0.818833		asv0276941	111	0.102354		asv0501590	31	0.204708
asv0135030	433	0.117832		asv0718555	15	0.818833		asv0277313	3	0.204708		asv0504480	5	0.204708
asv0135062	376	0.0392773		asv0729310	14	0.818833		asv0277404	2	0.102354		asv0505026	31	0.204708
asv0135138	432	0.0785546		asv0729355	14	0.818833		asv0277458	110	1.1259		asv0505066	5	0.204708
asv0135175	432	0.117832		asv0729401	13	0.818833		asv0277552	107	1.22825		asv0508848	3	0.204708
asv0135193	427	0.274941		asv0729582	14	0.818833		asv0278059	110	0.102354		asv0509376	30	0.204708
asv0135292	431	0.0785546		asv0729647	14	0.818833		asv0278061	110	0.102354		asv0510770	30	0.204708
asv0135470	430	0.0785546		asv0729656	14	0.818833		asv0278245	110	0.102354		asv0516717	21	0.204708
asv0135493	430	0.117832		asv0729666	14	0.818833		asv0278392	1	0.102354		asv0517272	29	0.204708
asv0135638	325	0.196386		asv0729777	12	0.818833		asv0278481	104	0.102354		asv0518419	2	0.204708
asv0135659	429	0.0392773		asv0733492	14	0.818833		asv0278637	1	0.102354		asv0521036	29	0.204708
asv0135843	417	0.471328		asv0734447	14	0.818833		asv0279194	8	0.102354		asv0521092	29	0.204708
asv0136063	126	0.157109		asv0756669	13	0.818833		asv0279195	109	0.102354		asv0525985	26	0.204708
asv0136090	330	0.157109		asv0756855	13	0.818833		asv0279219	109	0.102354		asv0529829	28	0.204708
asv0136157	406	2.5923		asv0756856	13	0.818833		asv0279319	109	0.102354		asv0529838	28	0.204708
asv0136165	37	0.0392773		asv0756969	13	0.818833		asv0279855	107	1.22825		asv0534884	11	0.204708
asv0136328	425	0.746269		asv0757594	13	0.818833		asv0279944	2	0.204708		asv0536319	27	0.204708
asv0136332	425	0.353496		asv0757597	13	0.818833		asv0280057	2	0.102354		asv0538804	27	0.204708
asv0136360	425	0.0785546		asv0787688	12	0.818833		asv0280214	1	0.102354		asv0538819	27	0.204708
asv0136362	425	0.157109		asv0787722	12	0.818833		asv0280217	108	0.307062		asv0542214	5	0.204708
asv0136373	425	0.0392773		asv0787798	12	0.818833		asv0280448	108	0.102354		asv0543097	2	0.204708
asv0136507	424	0.157109		asv0787835	12	0.818833		asv0280630	108	0.102354		asv0543183	3	0.204708
asv0136586	424	0.0392773		asv0787864	12	0.818833		asv0280634	108	0.102354		asv0544353	26	0.204708
asv0136688	423	0.157109		asv0787909	12	0.818833		asv0281215	2	0.204708		asv0544971	2	0.204708
asv0136882	422	0.824823		asv0788036	12	0.818833		asv0281216	1	0.102354		asv0545741	7	0.204708
asv0137065	410	1.02121		asv0788058	12	0.818833		asv0281234	1	0.102354		asv0545855	26	0.204708
asv0137279	47	0.0785546		asv0788083	12	0.818833		asv0281348	107	0.716479		asv0545857	26	0.204708
asv0137300	420	0.0392773		asv0788228	12	0.818833		asv0281385	63	0.204708		asv0548403	26	0.204708
asv0137437	260	0.0785546		asv0788372	12	0.818833		asv0281530	107	0.102354		asv0548436	26	0.204708
asv0137459	412	0.392773		asv0788381	10	0.818833		asv0281594	107	0.102354		asv0553419	2	0.204708
asv0137493	419	0.235664		asv0788695	12	0.818833		asv0281701	107	0.102354		asv0554604	25	0.204708
asv0137509	419	0.0392773		asv0788726	11	0.818833		asv0281756	107	0.102354		asv0556012	25	0.204708
asv0137618	418	0.785546		asv0788905	12	0.818833		asv0281872	107	0.204708		asv0556018	25	0.204708
asv0137647	391	0.43205		asv0788911	12	0.818833		asv0281892	107	0.102354		asv0558087	25	0.204708
asv0137703	418	0.0392773		asv0788992	11	0.818833		asv0281965	107	0.204708		asv0558820	25	0.204708
asv0137863	1	0.0392773		asv0790599	11	0.818833		asv0282008	107	0.102354		asv0561204	25	0.204708
asv0137989	416	0.117832		asv0792351	12	0.818833		asv0282511	3	0.307062		asv0563067	2	0.204708
asv0138133	394	0.117832		asv0793436	12	0.818833		asv0282559	106	0.409417		asv0565223	24	0.204708
asv0138168	402	0.628437		asv0794611	12	0.818833		asv0282563	105	1.43296		asv0565226	24	0.204708
asv0138232	415	0.0392773		asv0794624	12	0.818833		asv0282728	99	0.102354		asv0576247	12	0.204708
asv0138342	414	0.117832		asv0794942	12	0.818833		asv0282850	106	0.204708		asv0576416	23	0.204708
asv0138346	414	0.314218		asv0823907	11	0.818833		asv0283085	106	0.102354		asv0577206	2	0.204708
asv0138377	414	0.353496		asv0823994	10	0.818833		asv0283191	106	0.102354		asv0578480	23	0.204708
asv0138606	413	0.353496		asv0824191	11	0.818833		asv0283604	7	0.614125		asv0581724	23	0.204708
asv0138720	412	0.0392773		asv0824212	11	0.818833		asv0283845	1	0.102354		asv0581729	23	0.204708
asv0138795	412	0.43205		asv0824758	11	0.818833		asv0283960	105	1.22825		asv0588183	22	0.204708
asv0138918	411	0.0785546		asv0824785	11	0.818833		asv0284036	105	1.63767		asv0588308	12	0.204708
asv0139053	410	0.157109		asv0832245	11	0.818833		asv0284287	2	0.102354		asv0588428	2	0.204708
asv0139190	346	0.824823		asv0867395	10	0.818833		asv0284376	80	0.307062		asv0588925	22	0.204708
asv0139226	164	0.196386		asv0867416	10	0.818833		asv0285209	104	0.716479		asv0589144	22	0.204708
asv0139254	409	2.23881		asv0867506	10	0.818833		asv0285214	1	0.102354		asv0590112	4	0.204708
asv0139261	400	0.43205		asv0867631	10	0.818833		asv0285297	104	0.204708		asv0594270	22	0.204708
asv0139262	406	1.33543		asv0867651	10	0.818833		asv0285390	102	0.716479		asv0594306	22	0.204708
asv0139279	20	0.0392773		asv0867893	10	0.818833		asv0285760	104	0.102354		asv0594358	19	0.204708
asv0139282	174	0.235664		asv0867999	10	0.818833		asv0285917	104	0.102354		asv0594443	22	0.204708
asv0139310	409	0.0392773		asv0868531	10	0.818833		asv0286524	4	0.409417		asv0594592	21	0.204708
asv0139398	45	0.471328		asv0876783	10	0.818833		asv0286564	103	0.818833		asv0601918	10	0.204708
asv0139441	408	0.0785546		asv0918723	9	0.818833		asv0286668	103	1.1259		asv0601925	21	0.204708
asv0139612	407	0.0785546		asv0918980	9	0.818833		asv0286894	27	0.102354		asv0601929	21	0.204708
asv0139770	263	0.0392773		asv0919077	9	0.818833		asv0287054	103	0.204708		asv0602170	19	0.204708
asv0139813	406	0.864101		asv0919084	9	0.818833		asv0287261	103	0.102354		asv0603979	21	0.204708
asv0139885	406	0.157109		asv0919179	9	0.818833		asv0287271	103	0.102354		asv0606557	21	0.204708
asv0139906	366	0.235664		asv0919398	9	0.818833		asv0287357	103	0.102354		asv0613928	2	0.204708
asv0139908	406	0.43205		asv0919426	9	0.818833		asv0287961	102	1.53531		asv0614464	2	0.204708
[truncated: 26,598 more rows]

## Sheet: Figure.3a
Sample environment	Island	Taxa	Relative abundance
Pocillopora	I01	Endozoicomonadaceae	44.2827
Pocillopora	I02	Endozoicomonadaceae	5.8294
Pocillopora	I04	Endozoicomonadaceae	82.7248
Pocillopora	I05	Endozoicomonadaceae	38.2268
Pocillopora	I06	Endozoicomonadaceae	57.6799
Pocillopora	I07	Endozoicomonadaceae	49.608
Pocillopora	I08	Endozoicomonadaceae	73.4664
Pocillopora	I09	Endozoicomonadaceae	82.4993
Pocillopora	I10	Endozoicomonadaceae	26.2618
Pocillopora	I12	Endozoicomonadaceae	15.854
Pocillopora	I13	Endozoicomonadaceae	14.3376
Pocillopora	I14	Endozoicomonadaceae	47.0318
Pocillopora	I15	Endozoicomonadaceae	3.34261
Pocillopora	I16	Endozoicomonadaceae	80.0176
Pocillopora	I17	Endozoicomonadaceae	46.4205
Pocillopora	I18	Endozoicomonadaceae	34.8513
Pocillopora	I19	Endozoicomonadaceae	80.8368
Pocillopora	I20	Endozoicomonadaceae	87.3328
Pocillopora	I21	Endozoicomonadaceae	50.3369
Pocillopora	I22	Endozoicomonadaceae	61.3579
Pocillopora	I23	Endozoicomonadaceae	80.944
Pocillopora	I24	Endozoicomonadaceae	31.1059
Pocillopora	I25	Endozoicomonadaceae	73.2313
Pocillopora	I26	Endozoicomonadaceae	47.8724
Pocillopora	I28	Endozoicomonadaceae	16.9466
Pocillopora	I29	Endozoicomonadaceae	59.8801
Pocillopora	I30	Endozoicomonadaceae	47.7164
Pocillopora	I31	Endozoicomonadaceae	52.0073
Pocillopora	I32	Endozoicomonadaceae	52.5537
CSW	I01	Endozoicomonadaceae	0.0535429
CSW	I02	Endozoicomonadaceae	0.0656313
CSW	I04	Endozoicomonadaceae	0.352217
CSW	I05	Endozoicomonadaceae	1.59273
CSW	I06	Endozoicomonadaceae	0.253653
CSW	I07	Endozoicomonadaceae	1.00751
CSW	I08	Endozoicomonadaceae	0.988271
CSW	I09	Endozoicomonadaceae	0.953081
CSW	I10	Endozoicomonadaceae	0.212061
CSW	I12	Endozoicomonadaceae	0.080741
CSW	I13	Endozoicomonadaceae	0.134674
CSW	I14	Endozoicomonadaceae	0.142974
CSW	I15	Endozoicomonadaceae	0.0771789
CSW	I16	Endozoicomonadaceae	0.406556
CSW	I17	Endozoicomonadaceae	0.237954
CSW	I18	Endozoicomonadaceae	0.39945
CSW	I19	Endozoicomonadaceae	1.41695
CSW	I20	Endozoicomonadaceae	2.10575
CSW	I21	Endozoicomonadaceae	0.0744624
CSW	I22	Endozoicomonadaceae	0.1279
CSW	I23	Endozoicomonadaceae	0.631088
CSW	I24	Endozoicomonadaceae	0.152786
CSW	I25	Endozoicomonadaceae	0.576449
CSW	I26	Endozoicomonadaceae	0.448903
CSW	I28	Endozoicomonadaceae	0.238609
CSW	I29	Endozoicomonadaceae	0.576036
CSW	I30	Endozoicomonadaceae	0.132392
CSW	I31	Endozoicomonadaceae	0.0706711
CSW	I32	Endozoicomonadaceae	0.0980279
iSRF	I04	Endozoicomonadaceae	0.000660907
iSRF	I05	Endozoicomonadaceae	0.000996987
iSRF	I06	Endozoicomonadaceae	0.000188241
iSRF	I08	Endozoicomonadaceae	0.00123734
iSRF	I09	Endozoicomonadaceae	0.0010438
iSRF	I10	Endozoicomonadaceae	0
iSRF	I12	Endozoicomonadaceae	0.00127472
iSRF	I13	Endozoicomonadaceae	0.00115347
iSRF	I14	Endozoicomonadaceae	0.00177207
iSRF	I15	Endozoicomonadaceae	0
iSRF	I16	Endozoicomonadaceae	0
iSRF	I18	Endozoicomonadaceae	0.00104879
iSRF	I19	Endozoicomonadaceae	0.00247263
iSRF	I20	Endozoicomonadaceae	0.000886254
iSRF	I21	Endozoicomonadaceae	0.00232064
iSRF	I22	Endozoicomonadaceae	0.000372262
iSRF	I23	Endozoicomonadaceae	0.001212
iSRF	I24	Endozoicomonadaceae	0.00137638
iSRF	I25	Endozoicomonadaceae	0.00264148
iSRF	I26	Endozoicomonadaceae	0.00178859
iSRF	I29	Endozoicomonadaceae	8.7794e-05
iSRF	I30	Endozoicomonadaceae	0.000394731
iSRF	I31	Endozoicomonadaceae	0.000250711
iSRF	I32	Endozoicomonadaceae	0.00722279
rSRF	I01	Endozoicomonadaceae	0.0613544
rSRF	I02	Endozoicomonadaceae	0.0231486
rSRF	I04	Endozoicomonadaceae	0.0725439
rSRF	I05	Endozoicomonadaceae	0.0512231
rSRF	I06	Endozoicomonadaceae	0.0628455
rSRF	I07	Endozoicomonadaceae	0.0326302
rSRF	I08	Endozoicomonadaceae	0.0548267
rSRF	I09	Endozoicomonadaceae	0.0104062
rSRF	I10	Endozoicomonadaceae	0.0396074
rSRF	I12	Endozoicomonadaceae	0.0171335
rSRF	I13	Endozoicomonadaceae	0.0575264
rSRF	I14	Endozoicomonadaceae	0.0287644
rSRF	I15	Endozoicomonadaceae	0.0357725
rSRF	I16	Endozoicomonadaceae	0.0639296
rSRF	I17	Endozoicomonadaceae	0.0769598
rSRF	I18	Endozoicomonadaceae	0.028834
rSRF	I19	Endozoicomonadaceae	0.113903
rSRF	I20	Endozoicomonadaceae	0.0623198
rSRF	I21	Endozoicomonadaceae	0.0291502
rSRF	I22	Endozoicomonadaceae	0.0338264
rSRF	I23	Endozoicomonadaceae	0.0310112
rSRF	I24	Endozoicomonadaceae	0.0708891
rSRF	I25	Endozoicomonadaceae	0.0518968
rSRF	I26	Endozoicomonadaceae	0.166832
rSRF	I28	Endozoicomonadaceae	0.0456744
rSRF	I29	Endozoicomonadaceae	0.0337189
rSRF	I30	Endozoicomonadaceae	0.0355419
rSRF	I31	Endozoicomonadaceae	0.0539572
rSRF	I32	Endozoicomonadaceae	0.0313738

## Sheet: Figure.3b
Sampling design label	Endozoicomonadaceae coral	Endozoicomonadaceae csw
OA000-I01-S02-C010	190673	946
OA000-I01-S03-C010	4966	662
OA000-I02-S01-C029	13541	657
OA000-I02-S01-C030	2081	1582
OA000-I02-S02-C032	53884	1303
OA000-I02-S03-C001	10255	320
OA000-I02-S03-C010	7633	273
OA000-I04-S01-C001	388676	166
OA000-I04-S01-C010	319615	1360
OA000-I04-S02-C001	221678	482
OA000-I04-S02-C010	138128	2294
OA000-I04-S04-C001	380877	12948
OA000-I04-S04-C010	371868	1886
OA000-I05-S01-C001	13400	3992
OA000-I05-S01-C010	228518	2114
OA000-I05-S02-C010	178023	1915
OA000-I05-S03-C001	445979	70228
OA000-I05-S03-C010	261917	5978
OA000-I06-S01-C001	243385	1823
OA000-I06-S01-C010	312995	3584
OA000-I06-S02-C001	261640	4391
OA000-I06-S02-C010	433351	5027
OA000-I06-S03-C001	48719	997
OA000-I06-S03-C010	248562	1770
OA000-I07-S01-C010	102787	6537
OA000-I07-S02-C001	101422	6941
OA000-I07-S02-C010	448052	16328
OA000-I08-S01-C001	429660	6436
OA000-I08-S01-C010	80603	1628
OA000-I08-S02-C001	505025	8717
OA000-I08-S02-C010	333175	31628
OA000-I08-S03-C001	8158	297
OA000-I08-S03-C010	879	779
OA000-I09-S01-C001	500518	10501
OA000-I09-S01-C010	19011	940
OA000-I09-S02-C001	644125	9416
OA000-I09-S02-C010	593834	26545
OA000-I09-S03-C001	79000	9704
OA000-I09-S03-C010	317737	2929
OA000-I10-S01-C001	141	768
OA000-I10-S01-C010	13011	464
OA000-I10-S02-C001	53491	1267
OA000-I10-S02-C010	178279	8092
OA000-I10-S03-C001	7298	232
OA000-I10-S03-C010	13555	209
OA000-I12-S01-C001	23696	2382
OA000-I12-S01-C010	87573	381
OA000-I12-S02-C001	73115	454
OA000-I12-S02-C010	98398	891
OA000-I12-S03-C001	187	417
OA000-I12-S03-C010	192	330
OA000-I13-S01-C001	4711	974
OA000-I13-S01-C010	146505	3125
OA000-I13-S02-C001	9724	925
OA000-I13-S02-C010	55868	1639
OA000-I13-S03-C001	12753	947
OA000-I13-S03-C010	48896	738
OA000-I14-S01-C001	27529	2187
OA000-I14-S01-C010	10060	1195
OA000-I14-S02-C001	65636	400
OA000-I14-S02-C010	255653	1151
OA000-I14-S03-C001	121155	3571
OA000-I14-S03-C010	145391	582
OA000-I15-S01-C001	19733	2221
OA000-I15-S01-C010	6046	728
OA000-I15-S02-C001	442	637
OA000-I15-S02-C010	9808	309
OA000-I15-S03-C001	3027	291
OA000-I15-S03-C010	502	398
OA000-I16-S01-C001	232404	3796
OA000-I16-S02-C010	601815	3457
OA000-I16-S03-C001	363393	2723
OA000-I16-S03-C010	202097	4192
OA000-I17-S01-C001	380042	3874
OA000-I17-S02-C001	14066	2103
OA000-I17-S02-C010	141318	1389
OA000-I17-S03-C001	163061	2230
OA000-I17-S03-C010	120836	1627
OA000-I18-S01-C010	23969	1790
OA000-I18-S02-C001	105179	2478
OA000-I18-S02-C010	336178	3154
OA000-I18-S03-C001	836621	3854
OA000-I18-S03-C010	99747	8631
OA000-I19-S01-C001	4686	851
OA000-I19-S01-C010	6170	833
OA000-I19-S02-C001	581849	19184
OA000-I19-S02-C010	722982	20742
OA000-I19-S03-C001	948823	8423
OA000-I19-S03-C010	475621	2804
OA000-I19-S04-C001	1034577	24728
OA000-I19-S04-C010	455115	3522
OA000-I20-S01-C001	106082	918
OA000-I20-S01-C010	39668	550
OA000-I20-S02-C001	1074150	51028
OA000-I20-S02-C010	4060851	26596
OA000-I20-S03-C001	452432	17490
OA000-I20-S03-C010	265851	3214
OA000-I21-S01-C001	1567	714
OA000-I21-S01-C010	344338	1017
OA000-I21-S02-C001	335209	322
OA000-I21-S02-C010	533384	1153
OA000-I21-S03-C001	398437	521
OA000-I21-S03-C010	531736	331
OA000-I22-S01-C001	121935	1691
OA000-I22-S02-C010	115323	1420
OA000-I22-S03-C001	383076	419
OA000-I23-S01-C001	348572	4997
OA000-I23-S01-C010	1029484	11988
OA000-I23-S02-C001	476667	3197
OA000-I23-S02-C010	453303	643
OA000-I23-S03-C001	217654	3792
OA000-I23-S03-C010	88226	3989
OA000-I24-S01-C001	560842	1472
OA000-I24-S01-C010	13259	2594
OA000-I24-S02-C001	3934	886
OA000-I24-S02-C010	1999	440
OA000-I24-S03-C001	181628	463
OA000-I24-S03-C010	348430	643
OA000-I25-S01-C001	97009	3496
OA000-I25-S01-C010	41175	6507
OA000-I25-S02-C001	1106474	3448
OA000-I25-S02-C010	278605	2169
OA000-I25-S03-C001	259139	2424
OA000-I25-S03-C010	472219	22414
OA000-I25-S04-C001	485644	3483
OA000-I25-S04-C010	806255	6320
OA000-I25-S05-C001	766	598
OA000-I25-S05-C010	10938	985
OA000-I26-S01-C001	195916	825
OA000-I26-S01-C010	25468	1434
OA000-I26-S02-C001	531183	7014
OA000-I26-S02-C010	130148	8075
OA000-I26-S03-C001	627413	1282
OA000-I26-S03-C010	242003	910
OA000-I28-S01-C001	4387	289
OA000-I28-S01-C010	17120	977
OA000-I28-S02-C001	9389	135
OA000-I28-S02-C010	7588	410
OA000-I28-S03-C001	683354	10673
OA000-I28-S03-C010	6105	1052
OA000-I29-S01-C001	132049	18108
OA000-I29-S01-C010	455410	1163
OA000-I29-S02-C001	29930	2245
OA000-I29-S02-C010	475089	1439
OA000-I29-S03-C001	339060	239
OA000-I29-S03-C010	193046	5900
OA000-I30-S01-C001	259787	1189
OA000-I30-S01-C010	403070	1218
OA000-I30-S02-C001	1334	1073
OA000-I30-S02-C010	4344	564
OA000-I30-S03-C001	81031	1713
OA000-I30-S03-C010	385093	246
OA000-I31-S01-C001	121396	833
OA000-I31-S01-C010	208239	881
OA000-I31-S02-C001	212243	904
OA000-I31-S02-C010	47070	670
OA000-I31-S03-C001	2920	217
OA000-I31-S03-C010	400795	863
OA000-I32-S01-C010	523634	552
OA000-I32-S02-C001	212931	630
OA000-I32-S02-C010	207433	694
OA000-I32-S03-C001	508968	965
OA000-I32-S03-C010	724840	1626
OA000-I32-S04-C001	132947	4768
OA000-I32-S04-C010	45933	655

## Sheet: Figure.4b
Host	Dataset	Mantel correlation	Mantel significance	Significance
Pocillopora	Environment	0.107452	0.027	*
Pocillopora	Biomarkers	-0.0659925	0.795
Pocillopora	Symbiodiniaceae assemblage	0.133928	0.072
Pocillopora	Coral genetic lineage	0.218456	0.001	***
Porites	Environment	-0.0305348	0.72
Porites	Biomarkers	-0.125158	0.968
Porites	Symbiodiniaceae assemblage	0.17934	0.026	*
Porites	Coral genetic lineage	0.409428	0.001	***

## Sheet: Figure.4c
Host	Gene	Variable	Value
Pocillopora	Endozo.	Coral genetic lineage	0
Pocillopora	asv0000001	Coral genetic lineage	13.667
Pocillopora	asv0000003	Coral genetic lineage	11.0314
Pocillopora	asv0000020	Coral genetic lineage	41.1551
Porites	Endozo.	Coral genetic lineage	24.6542
Porites	asv0000007	Coral genetic lineage	0
Porites	asv0000028	Coral genetic lineage	0
Porites	asv0000038	Coral genetic lineage	0
Millepora	Endozo.	Coral genetic lineage	17.4527
Millepora	asv0000024	Coral genetic lineage	2.31893e-06
Millepora	asv0000110	Coral genetic lineage	28.1073
Pocillopora	Endozo.	Island	13.2785
Pocillopora	asv0000001	Island	47.6617
Pocillopora	asv0000003	Island	57.2718
Pocillopora	asv0000020	Island	14.5372
Porites	Endozo.	Island	19.2576
Porites	asv0000007	Island	72.7801
Porites	asv0000028	Island	47.8644
Porites	asv0000038	Island	19.3854
Millepora	Endozo.	Island	0
Millepora	asv0000024	Island	4.99637
Millepora	asv0000110	Island	0
Pocillopora	Endozo.	Symbiodiniaceae assemblage	4.89953
Pocillopora	asv0000001	Symbiodiniaceae assemblage	11.6847
Pocillopora	asv0000003	Symbiodiniaceae assemblage	0
Pocillopora	asv0000020	Symbiodiniaceae assemblage	8.47511
Porites	Endozo.	Symbiodiniaceae assemblage	13.9823
Porites	asv0000007	Symbiodiniaceae assemblage	2.65637
Porites	asv0000028	Symbiodiniaceae assemblage	2.49115
Porites	asv0000038	Symbiodiniaceae assemblage	0
Millepora	Endozo.	Symbiodiniaceae assemblage	0
Millepora	asv0000024	Symbiodiniaceae assemblage	46.2665
Millepora	asv0000110	Symbiodiniaceae assemblage	49.6129
Pocillopora	Endozo.	Residuals	81.822
Pocillopora	asv0000001	Residuals	26.9866
Pocillopora	asv0000003	Residuals	31.6967
Pocillopora	asv0000020	Residuals	35.8326
Porites	Endozo.	Residuals	42.1059
Porites	asv0000007	Residuals	24.5635
Porites	asv0000028	Residuals	49.6445
Porites	asv0000038	Residuals	80.6146
Millepora	Endozo.	Residuals	82.5473
Millepora	asv0000024	Residuals	48.7372
Millepora	asv0000110	Residuals	22.2799
